# Supplementary material for: Postnatal Environmental Tobacco Smoke Exposure Related to Behavioral Problems in Children
Source: PLoS One. 2015 Aug 5;10(8):e0133604. doi: 10.1371/journal.pone.0133604 (PMC4526529; doi:10.1371/journal.pone.0133604)
Supplement: S1 Dataset — (XLSX) [file pone.0133604.s001.xlsx]

## Sheet: Feuil1
ID	city	gender	lowEduc	singleParent	origin	siblings	preterm	asthma diagnosed	childagec	emotionsc3	conductsc3	TabacPassif
101509	1	2	1	0	1	1	1	0	1	0	0	3
101513	1	2	1	0	0	1	0	0	3	.	0	3
101518	1	1	1	1	0	1	0	0	3	1	0	2
101519	1	2	1	0	0	1	0	0	3	0	0	2
101520	1	2	0	0	0	1	0	0	3	0	0	2
101528	1	1	1	0	0	1	0	0	3	0	0	4
101536	1	1	1	0	1	1	0	0	3	2	0	2
101537	1	2	0	0	1	1	1	0	2	0	0	4
101542	1	1	0	0	0	1	0	0	1	0	.	4
101543	1	1	1	0	0	1	.	0	2	0	0	2
101544	1	2	1	0	1	1	0	0	2	0	0	4
101546	1	1	1	0	1	1	1	0	1	0	0	2
101547	1	2	1	1	1	1	0	0	2	0	0	2
101549	1	1	1	1	0	0	0	0	3	0	0	4
101550	1	1	0	0	0	1	0	1	2	0	0	4
101551	1	2	0	0	0	1	1	0	2	0	0	4
101552	1	1	1	0	1	0	0	0	3	0	1	2
101554	1	2	.	0	1	1	.	0	2	0	0	4
101555	1	1	1	0	1	0	.	0	2	0	0	2
101556	1	2	1	0	0	1	0	0	2	0	0	2
101560	1	2	1	1	1	1	0	0	3	0	0	3
101563	1	2	1	1	0	1	0	0	2	0	0	4
101564	1	2	1	1	1	0	0	0	2	2	0	2
101565	1	1	1	0	0	1	0	0	2	0	0	4
101567	1	1	1	0	1	0	1	0	2	0	0	2
101568	1	1	1	0	0	0	0	0	2	1	2	4
101569	1	2	1	0	1	1	1	0	2	0	0	2
101570	1	2	1	0	1	1	0	0	2	0	0	2
101571	1	1	0	0	1	1	1	0	2	0	0	4
101572	1	1	1	0	0	1	0	0	3	0	0	2
101574	1	1	1	0	0	1	1	0	3	0	2	2
101577	1	2	.	0	0	0	1	0	3	0	0	2
101578	1	2	1	1	1	1	0	0	3	0	0	2
101581	1	2	1	0	1	1	0	0	3	2	0	2
101584	1	1	1	0	1	1	0	0	3	0	2	2
101589	1	2	1	0	0	1	0	0	3	0	0	2
101591	1	1	1	0	1	0	0	0	3	1	2	4
101594	1	2	1	1	0	1	0	0	3	0	2	3
101597	1	2	1	0	0	1	0	0	3	0	1	4
101598	1	1	0	0	1	1	0	0	2	0	0	3
101599	1	1	.	1	0	1	1	0	2	2	0	3
101600	1	2	1	0	1	1	0	1	2	0	0	3
101601	1	2	1	0	0	1	.	0	3	0	2	4
101611	1	2	0	1	0	1	0	1	2	1	0	4
101612	1	1	1	0	0	1	0	0	2	0	2	2
101614	1	1	0	0	0	1	1	0	3	0	0	3
101616	1	2	.	1	0	1	0	0	3	0	2	2
101617	1	1	1	0	0	1	0	0	3	0	0	4
101619	1	1	.	0	0	1	0	0	3	0	0	4
101624	1	1	1	0	0	1	0	0	3	1	2	4
101628	1	2	0	0	0	1	1	.	3	0	2	2
101629	1	1	.	0	0	1	1	0	2	0	0	4
101634	1	2	1	0	0	1	0	0	3	0	0	4
101636	1	1	1	0	0	1	0	0	2	0	0	4
101656	1	1	.	0	1	1	0	0	2	0	0	2
101657	1	2	1	0	1	1	0	0	2	0	0	2
101658	1	1	0	0	0	1	0	0	1	0	0	4
101662	1	2	1	1	1	1	0	0	2	1	0	2
101664	1	2	0	0	1	1	0	0	2	0	0	4
101665	1	1	1	0	1	1	0	0	2	0	0	4
101668	1	2	0	0	1	1	0	0	2	0	0	4
101670	1	2	0	1	0	0	0	0	2	0	0	4
101671	1	1	1	0	0	1	0	0	3	0	0	2
101674	1	2	1	0	0	1	.	0	3	.	0	4
101675	1	1	1	0	1	1	0	1	3	2	0	4
101676	1	2	1	0	0	1	0	0	3	2	0	2
101679	1	2	1	1	1	0	0	0	3	2	0	3
101681	1	2	1	0	0	1	0	0	3	0	2	2
101682	1	1	0	0	1	1	1	0	2	0	2	4
101683	1	1	1	0	1	1	0	0	3	.	1	3
101687	1	2	1	0	1	0	0	0	3	0	.	2
101688	1	2	1	0	0	1	0	0	3	0	0	2
101690	1	1	1	0	0	1	0	0	3	0	0	4
101701	1	2	1	0	1	1	0	0	2	0	0	2
101702	1	2	.	0	0	1	0	0	3	0	2	4
101719	1	2	0	0	0	1	0	0	3	1	0	2
101726	1	2	1	0	1	1	.	0	2	0	0	3
101729	1	1	1	0	1	1	0	0	2	1	1	3
101730	1	2	0	1	1	1	0	0	2	1	0	2
101731	1	1	1	1	0	1	0	0	2	0	0	2
101732	1	2	0	0	0	1	0	0	2	1	0	4
101733	1	1	1	0	1	1	0	0	1	0	0	3
101734	1	1	1	1	1	1	1	0	3	0	0	2
101735	1	2	0	1	1	1	1	0	2	1	0	2
101736	1	2	1	1	1	0	0	0	2	0	0	2
101737	1	1	1	0	0	1	0	1	2	0	0	2
101740	1	1	1	1	1	0	1	0	2	0	0	3
101742	1	2	1	0	1	1	1	0	2	2	0	2
101745	1	2	0	1	0	1	0	0	2	0	0	4
101746	1	1	0	0	1	1	0	0	2	0	2	4
101748	1	2	1	0	1	1	0	0	2	1	2	3
101750	1	1	1	0	1	1	1	0	2	1	0	3
101751	1	1	0	0	0	1	0	0	2	2	1	3
101757	1	2	0	0	0	1	1	0	1	0	1	3
101759	1	2	0	0	1	0	0	0	2	1	1	4
101761	1	2	1	0	0	1	0	0	2	1	0	2
101762	1	1	1	0	1	1	1	0	2	1	1	3
101765	1	1	0	0	1	1	1	0	2	0	0	4
101766	1	2	.	0	1	1	0	0	3	2	0	2
101768	1	2	1	0	1	1	1	0	3	1	0	3
101769	1	2	1	0	1	1	0	0	3	2	1	3
101771	1	2	0	1	1	1	0	0	3	2	0	4
101772	1	2	1	0	1	0	0	0	3	0	0	3
101773	1	1	1	0	1	1	0	0	3	0	0	2
101774	1	1	0	1	1	0	0	0	3	0	0	4
101775	1	2	1	0	1	1	1	0	3	0	0	3
101776	1	1	1	1	1	1	0	0	3	0	0	4
101777	1	1	0	0	0	1	0	0	3	0	0	4
101778	1	1	0	0	1	1	0	1	3	0	0	4
101779	1	2	0	0	1	1	0	0	3	0	0	3
101780	1	2	.	1	1	1	0	0	3	0	2	2
101781	1	1	0	0	0	1	0	0	3	0	2	2
101783	1	2	0	1	1	0	0	0	3	0	0	2
101784	1	2	0	0	0	1	0	0	2	1	2	4
101785	1	2	0	0	0	1	0	0	3	0	0	2
101789	1	1	1	1	1	1	0	0	3	0	0	3
101791	1	2	.	0	.	1	0	0	3	2	0	2
101794	1	2	0	0	1	1	1	1	3	2	0	2
101798	1	1	0	0	1	1	1	0	3	0	0	2
101801	1	1	1	0	1	0	0	0	3	2	2	4
101804	1	2	0	0	0	0	0	0	2	2	1	4
101808	1	1	1	0	1	1	0	0	3	0	0	3
101811	1	1	0	1	1	1	0	0	3	.	0	4
101817	1	2	1	0	1	0	1	0	2	0	.	2
101818	1	2	.	0	0	0	0	0	1	0	0	4
101856	1	1	1	0	0	1	0	0	2	0	2	2
101857	1	2	0	0	0	1	0	0	3	0	0	4
101858	1	2	1	1	1	0	1	0	2	0	0	3
101865	1	2	1	0	1	1	1	0	2	.	0	2
101870	1	2	0	1	0	1	0	0	3	0	0	2
101872	1	2	1	0	1	0	0	.	3	.	0	3
101874	1	2	1	0	0	0	1	0	2	0	0	2
101876	1	2	1	0	1	0	0	0	3	0	0	2
101888	1	2	.	1	0	0	1	0	3	.	0	2
101889	1	2	1	1	0	1	0	0	3	0	0	2
101890	1	1	1	0	0	1	0	0	3	0	0	4
101895	1	1	1	0	1	0	0	0	3	0	2	3
101900	1	1	.	0	0	1	0	0	3	0	1	2
101902	1	2	1	0	0	0	0	0	3	1	0	2
101904	1	1	0	1	0	1	1	0	3	0	0	4
101906	1	1	0	0	1	0	0	0	3	0	0	2
101907	1	2	.	0	0	1	0	1	3	0	0	2
101908	1	2	0	0	0	0	.	0	3	0	2	4
101909	1	2	0	0	0	1	0	0	3	0	1	4
101912	1	1	1	0	0	1	0	0	3	0	0	4
101913	1	1	1	0	0	1	0	0	3	2	0	2
101915	1	2	1	0	1	1	0	0	3	0	0	2
101918	1	1	.	0	0	1	0	0	3	0	2	2
101922	1	1	.	0	0	1	1	0	3	2	2	2
101923	1	1	1	0	1	1	1	0	2	0	0	4
101925	1	2	1	0	0	1	0	0	2	2	0	2
101927	1	1	.	0	0	1	0	0	2	2	0	4
101931	1	1	.	0	0	1	0	0	2	0	2	2
101932	1	2	1	0	0	1	0	0	3	2	0	2
101937	1	1	1	1	0	1	1	0	2	0	0	3
101950	1	1	0	0	1	1	0	0	2	0	0	4
101951	1	1	0	0	1	0	0	0	2	0	0	4
101952	1	1	0	0	1	1	0	0	2	0	0	4
101954	1	1	0	0	1	1	0	0	2	0	0	4
101955	1	2	0	0	1	1	0	0	2	0	0	4
101956	1	2	1	0	1	1	0	0	2	0	0	2
101959	1	2	0	0	0	1	0	0	2	1	0	2
101961	1	1	1	0	1	1	1	0	2	0	0	2
101965	1	2	0	1	1	0	0	0	2	0	0	3
101967	1	1	1	0	1	1	0	0	3	0	1	2
101969	1	2	1	0	1	1	0	0	2	0	0	4
101971	1	2	.	1	1	0	.	0	3	0	.	2
101973	1	2	1	0	0	1	.	0	2	2	0	4
101975	1	1	1	0	1	1	1	.	3	2	1	2
101976	1	2	1	0	1	1	0	0	3	0	1	2
101978	1	1	1	0	0	1	0	0	2	0	0	2
101981	1	1	1	0	1	1	0	0	2	2	0	2
101983	1	2	1	0	1	1	0	0	2	0	0	2
101985	1	2	.	0	1	1	1	0	2	0	0	3
101986	1	1	0	0	0	1	0	.	2	1	0	4
101987	1	1	0	0	0	1	.	0	2	0	0	4
101988	1	2	.	0	1	1	1	0	2	.	0	2
101991	1	2	.	0	0	1	0	0	2	0	1	4
101993	1	2	1	0	1	1	1	1	2	0	0	3
101995	1	1	1	1	1	1	1	0	2	2	0	3
101996	1	2	0	1	1	1	0	0	3	1	0	2
101998	1	1	1	0	1	1	0	0	3	0	0	2
102003	1	1	1	0	0	1	0	0	3	0	0	4
102006	1	1	1	1	1	1	0	0	3	0	1	2
102007	1	1	0	0	1	1	0	0	3	0	.	4
102008	1	1	1	0	0	1	0	0	3	0	0	2
102009	1	1	1	1	1	1	0	0	3	0	0	2
102010	1	2	0	1	1	1	0	0	3	1	0	3
102011	1	1	1	0	1	1	0	0	2	0	0	4
102013	1	1	0	1	1	1	0	0	3	2	1	2
102015	1	2	1	1	1	0	0	0	3	0	0	3
102020	1	2	.	0	0	1	0	0	3	2	0	2
102021	1	1	1	0	1	1	0	0	3	2	2	2
102022	1	1	1	0	0	1	0	0	3	0	0	3
102023	1	2	1	0	1	1	1	1	3	1	1	2
102024	1	1	1	0	1	0	0	0	3	0	2	3
102025	1	1	0	0	0	1	0	.	3	0	0	4
102027	1	1	1	0	1	1	0	0	3	0	1	2
102028	1	2	1	0	1	1	0	0	3	0	0	4
102029	1	1	0	1	1	1	0	0	3	0	0	2
102030	1	1	1	0	1	1	1	0	3	2	0	2
102031	1	2	0	0	0	1	0	0	3	0	0	4
102033	1	1	1	1	1	1	0	0	3	0	0	3
102034	1	2	0	0	0	0	0	0	3	0	0	4
102079	1	2	1	0	1	0	0	0	2	0	0	2
102080	1	1	.	0	1	1	1	0	2	0	0	2
102082	1	2	1	0	0	1	0	0	3	0	0	4
102088	1	1	0	0	1	1	0	0	2	0	0	2
102090	1	1	0	0	1	1	0	0	3	0	0	4
102092	1	2	1	0	0	1	0	0	3	2	2	4
102115	1	1	0	0	0	0	0	0	1	0	0	4
102116	1	1	0	0	1	1	1	0	1	0	0	2
102117	1	2	1	0	1	1	0	0	1	0	2	3
102119	1	2	0	0	1	1	0	0	1	0	0	4
102121	1	2	0	0	1	1	1	0	1	2	0	1
102122	1	2	0	1	1	0	0	0	1	0	0	4
102125	1	2	0	1	1	1	0	0	1	0	0	4
102128	1	1	0	0	1	1	1	0	1	0	0	4
102129	1	1	1	0	0	1	0	0	1	1	0	2
102131	1	2	1	0	1	1	1	0	1	0	1	2
102133	1	2	1	1	1	1	0	0	2	1	0	3
102135	1	1	0	0	1	1	1	0	1	0	0	4
102140	1	1	1	1	1	1	1	0	2	1	2	2
102142	1	1	1	1	.	1	0	0	3	0	0	2
102145	1	1	0	0	1	1	1	0	2	1	2	3
102146	1	1	0	0	0	1	1	0	1	0	0	2
102147	1	1	0	0	0	1	0	0	2	1	0	4
102148	1	2	0	1	1	1	1	0	2	0	0	2
102150	1	1	0	0	0	1	1	0	2	2	0	3
102151	1	2	1	0	1	0	1	0	2	0	0	4
102152	1	2	1	1	0	1	0	0	2	0	0	2
102155	1	2	0	0	1	1	1	0	2	2	0	3
102156	1	1	0	1	1	0	0	0	2	0	0	2
102157	1	2	1	0	1	1	.	0	2	0	0	3
102159	1	2	1	0	0	1	0	.	1	0	0	2
102161	1	1	0	0	0	1	0	0	2	0	0	2
102163	1	2	0	0	0	1	0	0	2	.	0	2
102164	1	1	0	0	.	1	0	0	2	0	0	2
102165	1	1	.	1	1	0	0	0	3	0	0	3
102167	1	1	0	0	1	1	0	0	2	1	0	2
102168	1	2	0	0	0	1	0	0	1	0	0	4
102170	1	2	0	0	1	1	1	1	1	0	0	2
102171	1	2	0	0	1	1	1	0	1	0	0	2
102172	1	2	0	1	.	0	0	0	1	0	.	2
102174	1	1	1	1	1	0	0	0	1	0	0	4
102175	1	2	0	1	0	0	0	0	1	0	0	4
102176	1	2	0	0	0	1	0	0	1	0	0	4
102177	1	1	1	0	1	1	.	0	1	1	2	2
102179	1	1	1	1	1	1	1	0	1	2	1	3
102181	1	1	1	1	1	0	1	0	1	0	2	3
102183	1	1	1	0	1	1	1	.	1	0	2	2
102184	1	2	1	0	1	0	0	0	1	0	0	2
102188	1	2	1	0	1	1	0	0	1	1	0	2
102189	1	1	1	0	0	1	0	0	1	2	2	2
102195	1	1	0	0	1	1	0	0	2	0	0	4
102205	1	1	0	1	1	0	1	0	2	2	0	3
102210	1	1	0	0	0	1	0	0	1	0	0	4
102212	1	1	1	0	1	1	1	0	1	1	2	2
102213	1	1	0	0	0	1	1	0	2	1	0	4
102214	1	1	1	0	0	1	0	0	2	0	0	4
102215	1	1	0	0	1	0	0	0	2	0	0	2
102216	1	1	0	1	1	1	1	0	2	0	0	2
102217	1	1	0	0	1	1	0	0	1	0	0	4
102218	1	2	0	1	1	1	0	0	1	0	0	2
102224	1	2	0	1	1	1	0	0	2	2	1	4
102230	1	1	0	0	1	1	1	0	3	.	2	2
102236	1	2	1	0	0	1	.	0	3	0	0	2
102248	1	2	0	0	0	0	0	0	2	0	0	4
102255	1	2	.	0	0	1	1	0	2	0	0	4
102256	1	1	0	0	0	1	0	0	3	0	0	4
102259	1	1	1	1	0	1	0	0	3	2	2	2
102260	1	1	1	0	0	0	0	1	2	2	1	2
102261	1	2	1	0	1	1	0	0	3	0	1	3
102262	1	1	1	1	1	1	1	0	3	2	1	3
102267	1	2	0	0	0	1	0	0	3	1	1	2
102274	1	1	.	0	0	1	0	0	3	0	1	4
102278	1	1	0	1	0	1	1	.	3	0	0	2
102286	1	2	.	0	1	0	0	0	3	0	2	2
102326	1	1	0	1	1	1	0	0	3	0	2	4
102329	1	2	1	0	1	0	0	0	3	0	0	2
102344	1	2	1	1	1	1	0	0	3	0	0	2
102451	1	2	0	0	1	1	1	0	1	0	0	4
102452	1	2	0	0	0	1	0	0	1	0	0	4
102454	1	1	0	0	0	1	.	0	1	.	1	2
102456	1	1	0	0	1	1	0	0	1	0	0	4
102458	1	2	0	0	1	1	0	0	1	0	0	4
102459	1	2	0	0	1	0	0	0	1	0	0	4
102460	1	1	0	1	1	1	0	0	1	0	0	2
102462	1	2	0	0	1	0	0	0	1	2	0	4
102463	1	2	0	0	1	0	1	0	1	0	0	3
102464	1	1	1	0	0	1	0	0	1	2	2	3
102465	1	1	0	0	1	0	0	0	1	0	0	4
102466	1	1	.	1	1	1	0	0	2	0	2	2
102469	1	1	0	1	1	1	0	0	1	2	0	2
102470	1	1	0	0	1	0	0	0	1	0	2	3
102471	1	2	0	0	1	1	0	0	1	0	0	2
102472	1	1	1	0	1	0	0	0	2	0	0	4
102473	1	2	1	1	1	1	0	0	1	2	0	3
102475	1	1	1	1	0	0	0	0	2	2	0	2
102476	1	1	0	0	1	1	0	0	1	2	0	2
102477	1	1	0	0	0	1	0	0	1	1	0	4
102478	1	1	1	1	0	1	1	0	1	1	0	2
102480	1	1	0	1	1	0	0	0	1	2	0	2
102481	1	2	0	0	1	1	0	0	1	0	1	2
102482	1	2	0	0	1	1	0	0	1	0	0	4
102485	1	2	0	0	0	1	0	0	1	0	0	3
102486	1	2	0	0	1	1	0	0	1	0	0	4
102488	1	1	0	1	1	0	1	0	1	0	0	3
102492	1	1	1	0	0	1	0	0	1	0	2	2
102495	1	2	1	0	1	1	0	0	1	1	0	2
102496	1	2	0	0	1	1	0	0	1	0	0	2
102497	1	1	0	0	0	1	0	0	1	0	0	3
102499	1	1	1	1	1	1	0	0	2	0	1	3
102500	1	1	0	0	1	1	0	1	1	0	0	4
102502	1	1	0	0	0	1	0	0	1	0	2	4
102505	1	2	0	0	0	1	0	0	1	0	1	3
102506	1	1	1	0	0	1	1	0	1	1	1	2
102508	1	2	1	1	1	0	0	0	2	1	0	2
102511	1	1	0	0	1	1	0	0	2	0	0	1
102514	1	2	1	0	1	0	1	0	2	0	0	2
102518	1	2	0	0	1	0	0	0	2	1	0	4
102519	1	1	0	0	0	1	0	0	2	1	0	2
102522	1	2	0	0	1	1	1	0	2	0	.	2
102523	1	1	1	0	1	0	0	0	2	2	1	3
102524	1	2	1	1	1	1	0	0	2	0	2	3
102525	1	2	1	0	1	1	1	0	2	0	0	2
102526	1	2	.	1	1	1	1	0	2	0	0	3
102529	1	1	1	0	1	0	1	0	2	0	0	3
102530	1	2	0	1	1	0	1	0	2	0	0	4
102531	1	1	0	0	0	1	0	1	2	0	1	2
102534	1	2	0	0	0	1	1	0	2	0	0	3
102537	1	2	0	0	1	1	0	0	1	2	0	4
102545	1	1	0	0	0	1	0	0	1	0	0	2
102550	1	1	0	0	1	1	.	0	1	0	1	4
102551	1	2	0	0	1	0	0	0	1	0	0	4
102553	1	1	.	0	0	1	0	0	1	1	2	2
102554	1	2	0	0	0	1	0	0	1	0	0	2
102557	1	2	0	0	0	1	0	0	1	0	1	2
102558	1	2	1	0	0	1	0	0	1	2	2	4
102559	1	1	1	0	1	1	1	0	2	0	0	3
102562	1	2	0	0	1	1	0	0	2	2	0	2
102609	1	2	1	0	1	1	1	0	1	0	0	2
102622	1	2	0	0	1	0	0	.	1	0	0	4
102623	1	1	1	0	1	1	0	0	1	2	0	3
102624	1	1	1	0	1	1	0	0	1	0	0	2
102626	1	1	1	0	1	1	1	0	1	2	2	4
102627	1	1	0	0	1	1	0	0	1	0	0	4
102628	1	2	0	0	0	1	1	0	1	2	1	2
102629	1	2	1	0	1	0	0	0	1	2	2	3
102630	1	1	1	0	0	1	0	0	1	0	0	2
102631	1	1	1	0	0	1	0	0	1	0	0	4
102634	1	1	0	1	1	0	0	0	1	0	0	2
102635	1	1	0	0	1	0	1	0	1	0	0	4
102636	1	2	0	0	1	0	0	0	1	2	0	4
102640	1	1	1	1	1	1	0	0	1	0	0	4
102642	1	2	1	0	1	1	0	0	3	0	0	4
102643	1	1	1	1	1	0	.	0	3	0	0	3
102644	1	2	.	1	.	0	0	0	3	0	1	2
102645	1	1	0	0	1	1	1	0	2	2	1	2
102647	1	2	0	0	1	0	0	0	2	0	2	4
102648	1	1	1	0	1	0	0	0	2	2	0	4
102649	1	1	0	0	1	1	0	0	2	1	0	2
102652	1	2	0	0	0	0	0	0	2	0	0	4
102654	1	2	0	0	1	1	0	0	2	0	0	4
102655	1	1	1	1	1	0	0	0	2	0	0	3
102656	1	2	1	1	1	1	0	0	2	0	0	4
102657	1	2	1	0	1	1	0	0	2	0	0	3
102658	1	2	1	0	0	0	1	0	2	2	0	4
102659	1	2	0	0	1	1	0	0	2	0	0	2
102660	1	1	.	0	0	0	0	0	2	0	1	2
102661	1	1	1	0	0	1	0	0	2	0	0	4
102662	1	2	1	0	1	0	0	0	2	0	0	2
102663	1	2	0	0	0	1	0	0	2	0	0	2
102664	1	1	1	0	1	1	0	0	2	0	1	3
102701	1	2	1	0	1	0	0	0	2	0	0	4
102702	1	1	1	0	1	1	0	0	2	0	0	4
102703	1	2	1	0	1	0	0	0	2	0	0	4
102704	1	1	1	1	1	0	0	0	2	0	0	4
102705	1	1	0	0	1	1	0	1	2	0	0	4
102706	1	2	0	0	1	1	1	0	2	0	0	4
102707	1	1	1	0	1	1	1	0	2	0	2	4
102708	1	2	0	0	1	1	0	0	2	0	0	2
102709	1	2	0	0	0	1	0	0	2	0	0	4
102710	1	1	1	0	1	1	1	0	2	0	0	4
102711	1	1	0	0	1	1	1	0	2	0	0	4
102713	1	2	0	0	1	1	0	1	2	0	0	2
102715	1	1	0	0	1	1	0	0	2	0	0	4
102716	1	1	1	0	1	1	0	0	1	0	0	2
102717	1	1	0	0	1	1	0	0	2	0	0	2
102718	1	2	1	0	0	1	0	0	2	0	0	2
102720	1	1	1	0	1	1	0	0	2	0	0	4
102721	1	2	0	0	1	1	0	.	2	0	0	4
102722	1	1	0	0	1	1	0	0	2	0	2	4
102723	1	2	1	0	1	1	0	0	1	2	0	2
102725	1	2	0	0	1	1	1	0	1	0	0	2
102726	1	1	1	0	0	0	0	0	2	0	0	4
102727	1	1	1	0	1	0	0	.	2	0	1	2
102728	1	1	0	0	0	0	0	0	2	0	0	2
102729	1	1	0	0	1	1	0	0	2	0	0	4
102730	1	2	0	0	1	1	0	0	2	1	0	3
102733	1	2	0	1	0	0	0	0	2	0	2	4
102734	1	1	0	0	1	1	0	0	2	0	2	4
102735	1	2	0	1	1	1	0	0	2	0	0	4
102739	1	1	0	0	1	1	0	0	2	1	0	4
102740	1	1	1	0	1	1	0	0	2	2	0	4
102742	1	2	0	0	1	0	1	0	1	0	0	3
102743	1	2	0	0	0	1	0	0	1	0	0	4
102744	1	2	0	0	1	1	1	0	1	0	0	4
102746	1	1	1	0	1	0	0	0	2	2	0	4
102748	1	2	0	1	1	1	0	0	2	0	0	2
102749	1	1	1	1	1	0	0	0	2	0	1	3
102750	1	1	0	0	1	0	0	0	1	0	0	3
102752	1	2	0	0	0	1	0	0	2	2	1	4
102753	1	1	0	0	1	1	0	0	2	1	0	4
102754	1	2	0	1	1	0	0	0	2	0	0	4
102755	1	1	0	0	0	1	0	0	2	0	0	2
102756	1	1	0	0	1	1	1	0	2	1	0	4
102757	1	1	0	0	1	1	0	0	2	0	0	2
102758	1	2	1	0	1	1	0	0	2	1	0	4
102759	1	1	0	0	0	1	0	0	2	2	2	2
102760	1	1	0	0	1	0	0	0	1	2	0	4
102761	1	1	0	1	1	0	1	0	1	0	0	4
102763	1	2	1	0	1	1	1	0	2	0	0	2
102764	1	1	0	0	0	1	0	0	2	0	0	4
102766	1	2	0	0	1	1	0	0	1	0	0	3
102767	1	2	0	0	1	0	0	0	1	2	0	2
102768	1	2	1	0	1	1	1	0	1	1	2	2
102769	1	1	0	0	1	1	0	.	1	1	.	3
102771	1	1	0	0	1	1	1	0	2	0	0	4
102772	1	2	1	0	1	1	1	0	2	1	0	2
102773	1	2	1	0	0	1	1	0	2	0	0	2
102774	1	1	0	0	1	1	1	0	2	0	0	4
102776	1	1	0	0	1	1	1	0	1	0	0	4
102777	1	1	1	0	1	1	0	0	2	1	0	2
102778	1	1	0	1	1	0	0	0	2	0	0	4
102779	1	2	0	0	1	1	0	0	2	0	0	4
102780	1	2	1	0	1	1	0	0	3	0	0	3
102781	1	1	0	0	1	1	1	0	2	1	0	4
102783	1	2	0	0	1	0	0	0	2	1	0	2
102784	1	1	1	0	1	1	0	0	2	0	0	2
102786	1	2	1	0	0	1	1	1	3	1	0	2
102787	1	2	0	0	1	1	0	0	2	0	1	3
102788	1	2	1	0	1	1	1	0	2	0	0	4
102789	1	2	0	0	1	1	1	0	2	0	0	4
102790	1	2	0	0	0	1	.	0	2	0	0	4
102792	1	1	1	0	1	1	1	1	1	1	2	2
102794	1	2	0	0	1	1	0	0	1	0	0	2
102795	1	2	1	1	1	1	0	0	2	0	1	2
102796	1	2	1	0	0	1	0	0	1	0	0	4
102797	1	2	0	0	1	1	0	0	1	0	0	2
102799	1	1	0	0	1	1	0	0	1	0	0	4
102815	1	2	0	1	1	0	0	0	1	1	0	3
102821	1	1	1	0	1	1	0	0	2	0	0	3
102822	1	2	0	0	1	1	1	0	2	2	0	2
102823	1	1	0	0	0	1	0	.	1	2	0	4
102824	1	2	1	0	1	1	1	0	2	0	0	3
102825	1	1	0	0	0	1	0	0	2	0	0	3
102826	1	2	0	0	0	0	0	0	2	0	0	2
102827	1	1	0	0	0	1	0	0	2	0	0	4
102828	1	1	1	1	1	0	0	0	3	0	2	3
102829	1	1	1	1	1	1	0	0	2	2	2	3
102834	1	2	1	0	1	0	0	0	2	1	2	2
102835	1	1	0	1	1	0	0	0	2	0	0	4
102839	1	2	.	0	0	1	0	0	2	1	0	4
102850	1	2	1	0	1	1	0	0	1	1	0	2
102853	1	1	0	0	0	0	0	0	1	1	0	4
102856	1	1	1	1	0	1	1	0	1	2	0	2
102884	1	1	0	0	1	0	1	0	2	0	0	4
102886	1	1	0	1	1	1	0	0	2	2	1	2
102887	1	1	1	0	1	1	0	0	2	0	0	2
102888	1	2	0	1	1	1	0	0	1	0	1	4
102890	1	1	1	1	1	0	1	1	1	0	0	2
102892	1	1	1	0	1	1	0	0	1	0	1	2
102893	1	2	0	0	0	1	0	0	1	0	0	2
102894	1	1	0	0	1	1	1	0	1	2	0	2
102903	1	1	1	0	0	1	0	0	1	0	0	4
102904	1	2	0	0	0	1	1	0	1	1	2	4
102906	1	1	1	1	1	0	0	1	1	0	1	3
102907	1	1	1	0	0	1	0	0	1	2	0	2
102910	1	2	0	0	0	1	0	0	1	1	1	4
102913	1	1	0	0	1	1	0	0	1	0	0	2
102915	1	1	1	0	1	0	1	0	1	0	0	2
102916	1	1	1	0	0	1	0	0	1	0	0	4
102917	1	1	1	0	0	1	0	0	1	0	0	4
102918	1	1	1	1	0	0	0	0	1	0	0	2
102919	1	1	.	0	0	1	0	0	1	2	2	4
102924	1	2	1	0	1	1	0	0	1	0	0	4
102926	1	1	0	0	1	0	0	0	2	0	.	2
102928	1	1	1	0	1	1	0	0	2	0	0	2
102929	1	2	0	0	0	0	0	0	3	0	2	4
102932	1	1	1	0	1	1	0	0	2	0	1	2
102936	1	1	1	0	0	0	0	0	2	2	0	2
102937	1	1	.	0	0	1	0	0	3	0	0	2
102940	1	1	0	0	0	0	0	0	1	0	0	4
102943	1	2	1	0	0	1	0	0	3	0	0	2
102944	1	1	1	0	0	1	0	0	2	0	1	3
102945	1	2	.	1	0	1	1	0	2	0	0	4
102946	1	2	0	1	1	1	0	0	1	0	0	3
102948	1	2	0	0	1	1	0	0	1	0	0	4
102949	1	1	0	0	1	1	0	0	1	0	2	4
102950	1	1	1	0	1	1	0	0	1	0	0	4
102951	1	2	0	1	1	0	0	0	1	0	0	4
102955	1	2	1	0	1	1	0	0	1	2	0	4
102956	1	2	0	.	0	1	.	0	1	0	2	4
102960	1	1	1	1	0	1	1	.	1	0	.	3
102969	1	1	.	0	0	0	0	0	1	2	0	4
102970	1	2	1	0	1	1	0	0	2	0	0	2
102971	1	2	1	0	1	1	0	0	2	0	0	4
102973	1	2	0	1	0	1	0	0	3	0	1	4
102977	1	2	0	0	0	1	.	0	3	1	1	2
102979	1	1	0	0	1	1	1	0	2	0	0	1
102998	1	2	.	0	.	1	0	0	2	0	0	4
103000	1	1	1	0	1	1	0	0	2	2	2	4
103007	1	2	0	0	0	1	.	0	2	0	0	4
103008	1	2	0	0	1	1	0	0	1	0	0	4
103010	1	1	0	0	0	1	0	0	1	0	1	4
103026	1	2	1	1	0	1	0	0	1	0	0	2
103027	1	1	0	0	1	1	0	0	1	0	0	4
103028	1	1	0	0	1	1	0	0	1	0	0	4
103029	1	2	0	1	0	1	1	0	1	0	0	4
103030	1	2	0	0	1	1	0	0	1	1	0	4
103031	1	2	0	0	1	1	0	0	1	1	0	4
103032	1	1	1	0	1	1	0	.	1	0	0	4
103033	1	2	.	0	1	1	0	0	1	.	0	2
103034	1	1	0	1	0	0	0	.	1	0	2	4
103043	1	1	0	0	1	1	0	1	1	0	0	4
103045	1	1	.	0	0	1	0	0	1	1	0	4
103046	1	2	1	0	1	0	1	0	1	0	0	4
103047	1	2	1	1	1	0	0	0	2	0	0	3
103052	1	2	1	0	1	0	1	0	1	0	0	3
103053	1	1	0	1	0	1	0	1	1	0	0	4
103054	1	2	1	0	0	0	0	0	1	0	0	4
103056	1	2	1	0	1	0	0	0	1	0	0	2
103064	1	2	1	0	1	0	0	0	2	0	0	2
103066	1	1	0	0	0	1	0	1	3	2	2	4
103073	1	2	1	0	1	1	0	0	1	0	0	4
103074	1	1	0	0	0	0	0	1	2	0	2	4
103075	1	2	0	0	1	1	0	0	2	0	0	2
103077	1	1	1	0	0	1	0	0	2	0	0	4
103078	1	2	1	0	1	1	1	0	2	1	2	3
107601	1	1	1	0	1	1	1	0	1	1	0	4
107602	1	1	0	0	1	0	1	0	1	0	0	4
107603	1	2	0	0	1	1	1	0	1	0	0	2
107604	1	1	0	0	1	1	1	0	1	0	0	4
107605	1	2	0	0	1	1	1	0	1	0	0	4
107606	1	2	0	0	1	1	1	0	1	0	0	4
107607	1	2	0	1	1	1	0	0	1	0	0	2
107608	1	1	0	1	1	1	0	0	1	0	0	4
107609	1	2	1	0	1	1	0	0	1	1	0	4
107610	1	2	0	0	1	1	0	0	1	0	0	2
107612	1	2	.	0	0	1	0	0	1	0	0	4
107613	1	1	.	0	1	1	0	0	1	0	0	4
107614	1	2	0	0	1	1	0	0	1	0	0	4
107615	1	1	0	0	1	1	0	0	1	0	0	4
107616	1	1	0	0	1	1	0	0	1	0	2	4
107617	1	1	0	0	1	1	1	1	1	0	0	2
107618	1	2	0	0	1	1	1	0	1	0	0	4
107619	1	2	1	0	1	1	1	0	1	0	0	2
107620	1	2	1	0	1	1	0	0	1	0	0	3
107621	1	1	1	0	1	1	1	0	1	2	0	4
107622	1	1	0	0	1	1	1	0	1	0	1	4
107623	1	1	0	0	1	1	1	0	2	0	0	4
107625	1	1	0	0	1	1	1	0	2	1	0	4
107626	1	2	0	0	1	1	0	0	2	0	0	3
107628	1	1	0	0	1	0	0	0	2	0	0	2
107629	1	1	1	1	1	0	0	0	2	0	0	4
107631	1	2	1	0	1	1	0	0	3	1	0	2
107632	1	1	0	0	0	0	0	0	2	.	0	4
107633	1	2	0	0	1	0	1	0	2	0	0	4
107634	1	1	0	0	1	1	0	1	2	1	0	2
107635	1	2	1	0	0	1	0	0	2	2	1	4
107636	1	2	0	0	0	1	1	0	2	2	.	3
107637	1	2	0	0	1	1	0	0	2	0	0	2
107639	1	1	0	0	1	1	.	0	2	0	0	4
107640	1	1	0	0	1	1	0	0	2	0	0	3
107642	1	1	0	0	1	1	0	0	2	0	0	4
107645	1	1	0	0	1	1	0	0	1	0	0	3
107649	1	2	0	0	0	0	0	0	2	0	0	4
107650	1	2	0	0	1	0	0	0	2	0	0	4
107652	1	2	1	0	0	1	1	0	2	0	0	4
107654	1	1	0	0	1	1	0	.	2	0	0	2
107655	1	2	0	0	1	1	0	0	2	0	0	2
107657	1	1	1	1	1	0	0	0	2	1	0	2
107659	1	2	.	0	0	1	1	0	2	0	0	2
107660	1	2	1	0	1	1	1	0	2	1	0	2
107662	1	1	0	0	1	1	0	0	2	0	0	4
107663	1	2	0	0	1	1	0	0	2	2	0	2
107664	1	1	0	0	1	1	1	0	2	0	0	2
107666	1	2	0	1	1	1	1	0	2	0	0	2
107667	1	1	0	0	1	1	0	0	2	0	0	4
107668	1	2	0	0	1	1	0	0	2	0	0	2
107669	1	1	0	0	1	1	0	0	1	0	0	4
107670	1	2	1	0	1	1	0	0	2	0	0	2
107671	1	1	0	1	1	1	0	0	2	0	0	3
107672	1	1	1	0	0	1	0	0	2	0	0	2
107675	1	2	1	0	1	0	0	0	3	0	0	2
107676	1	2	0	0	1	1	1	0	2	0	0	3
107677	1	2	0	0	1	1	0	0	2	0	0	4
107679	1	1	1	0	0	1	0	0	2	0	0	4
107680	1	1	1	0	1	0	0	0	2	0	0	2
107681	1	2	0	1	1	1	1	0	2	0	1	3
107682	1	1	1	0	1	1	1	0	2	0	2	3
107683	1	1	0	0	1	1	1	0	2	0	0	2
107686	1	1	.	0	.	1	0	0	2	0	0	4
107687	1	2	0	0	1	1	0	0	2	0	0	4
107688	1	1	0	0	1	1	0	0	2	0	0	2
107689	1	2	.	1	1	0	0	.	2	0	0	3
107691	1	2	0	0	1	1	0	0	2	0	0	4
107692	1	2	1	1	1	1	.	0	2	2	0	2
107694	1	2	1	0	1	1	0	0	1	0	0	2
107695	1	2	0	0	1	1	0	0	1	0	0	3
107696	1	1	1	0	1	0	0	0	1	0	0	2
107697	1	2	.	0	0	1	1	0	1	0	1	4
107698	1	2	1	0	1	0	0	0	1	0	0	2
107699	1	1	0	0	1	1	1	0	1	0	0	3
107701	1	2	1	0	1	1	1	0	1	0	0	4
107704	1	1	0	0	1	1	0	0	2	0	0	2
107705	1	1	1	0	1	1	0	0	2	0	0	2
107708	1	2	1	0	1	1	1	0	2	0	0	4
107714	1	2	1	0	1	1	0	0	2	0	0	4
107715	1	2	1	0	1	1	0	0	1	1	0	4
107718	1	1	0	0	0	1	1	1	2	0	0	3
107719	1	2	.	0	1	0	0	0	2	0	0	4
107720	1	2	0	0	1	1	0	0	2	0	0	2
107721	1	1	0	0	0	1	0	0	1	.	0	2
107723	1	1	0	0	1	1	0	0	1	0	0	2
107724	1	1	1	0	1	1	0	0	2	0	0	2
107725	1	2	0	0	1	1	0	0	1	0	0	2
107726	1	2	0	0	0	1	0	0	1	.	0	4
107727	1	2	0	1	1	0	0	0	1	2	0	2
107729	1	2	0	1	1	1	1	0	1	0	0	4
107730	1	2	1	1	0	1	0	0	1	0	0	3
107731	1	1	1	.	0	1	1	0	1	0	0	4
107733	1	2	.	0	0	1	1	.	1	0	1	4
107734	1	2	0	0	1	0	.	0	1	0	0	4
107737	1	1	0	0	1	1	1	0	1	0	1	4
107739	1	2	1	1	1	1	0	0	2	2	0	2
107740	1	2	0	0	1	1	1	.	1	.	0	4
107742	1	1	0	0	1	1	0	0	1	0	.	2
107743	1	2	0	0	1	1	1	0	1	.	0	4
107745	1	2	1	0	1	1	1	0	1	0	0	3
107746	1	2	1	0	1	0	0	0	1	0	0	2
107747	1	1	.	0	1	1	0	0	1	0	0	2
107801	1	2	1	0	1	1	0	0	2	0	0	2
107803	1	1	1	0	1	1	1	0	2	0	0	2
107811	1	2	1	0	1	1	0	0	2	0	0	2
107816	1	1	0	0	0	0	0	0	3	1	0	4
107817	1	1	.	1	0	0	0	0	3	0	0	2
107825	1	2	1	0	1	1	1	0	1	2	0	4
107827	1	1	1	1	1	1	1	1	1	2	0	3
107830	1	2	.	0	1	1	0	0	1	0	0	3
107832	1	2	1	1	1	1	1	0	2	0	1	3
107833	1	2	1	1	0	1	0	.	2	.	2	3
107834	1	2	1	1	0	1	0	0	2	0	0	4
107835	1	2	1	0	1	1	1	0	1	0	1	3
107840	1	2	1	1	1	0	0	0	1	2	2	3
107841	1	1	0	0	1	1	1	0	1	1	0	2
107842	1	1	1	0	0	1	0	1	1	0	2	2
107846	1	1	1	1	1	1	0	1	2	2	2	2
107847	1	1	0	0	0	1	1	0	1	0	0	2
107848	1	1	1	0	0	1	0	0	1	0	0	4
107850	1	1	0	1	1	0	0	0	1	0	0	4
107851	1	2	0	1	1	1	0	0	1	0	0	3
107852	1	2	1	0	1	1	1	0	1	0	2	4
107853	1	1	.	0	0	0	1	0	1	2	2	2
107854	1	1	0	0	1	1	1	0	1	0	0	4
107855	1	2	0	1	1	0	0	0	1	0	0	2
107857	1	1	.	0	0	1	0	0	2	2	2	4
107858	1	2	0	0	1	0	0	0	1	2	0	4
107859	1	2	0	0	1	1	1	0	1	0	0	4
107864	1	2	1	0	1	1	0	0	1	0	1	4
107867	1	1	1	0	1	1	0	0	1	2	1	4
108001	1	2	0	0	1	1	1	0	1	0	0	2
108002	1	1	0	0	1	1	0	0	1	0	0	2
108003	1	1	0	1	1	1	1	0	1	0	0	4
108004	1	2	0	1	1	1	1	0	1	0	0	4
108006	1	1	0	0	1	1	1	0	1	1	2	2
108007	1	2	.	1	0	0	0	0	1	0	2	2
108008	1	2	0	1	1	0	0	0	1	1	0	3
108011	1	2	0	0	1	1	0	0	1	2	0	4
108012	1	2	0	0	0	1	1	0	1	0	0	4
108013	1	1	0	0	0	1	0	0	1	0	0	2
108015	1	1	1	0	1	1	1	0	1	0	2	4
108017	1	1	1	0	1	1	0	0	1	0	0	2
108018	1	2	0	1	0	0	0	0	3	0	0	4
108019	1	1	.	1	1	1	1	0	1	0	2	2
108020	1	1	0	0	0	1	0	0	1	0	2	4
108021	1	2	0	1	0	0	0	0	1	0	0	4
108022	1	2	0	0	1	1	0	0	2	0	0	2
108026	1	2	0	0	1	1	0	0	2	0	0	4
108028	1	2	1	0	0	0	0	.	2	0	0	2
108030	1	1	0	0	1	1	0	0	2	2	2	2
108033	1	1	1	0	1	1	0	0	3	0	1	3
108036	1	1	1	1	0	0	0	0	2	0	0	4
108037	1	2	0	0	1	1	0	0	2	0	0	4
108038	1	1	1	0	1	1	0	0	2	0	0	3
108041	1	1	1	1	1	1	0	0	2	0	0	2
108042	1	2	0	0	0	1	0	0	1	0	1	2
108044	1	2	0	.	0	0	0	0	1	0	0	4
108049	1	2	0	0	1	1	0	0	1	0	0	2
108050	1	1	0	1	1	1	0	1	1	0	0	4
108051	1	2	1	0	0	0	.	0	2	0	0	4
108053	1	2	0	0	1	1	0	0	1	0	0	4
108054	1	1	0	0	1	0	0	0	1	0	0	4
108055	1	2	0	0	0	0	0	0	1	2	1	2
108056	1	1	0	0	0	1	.	0	2	2	0	4
108058	1	2	0	0	1	1	0	0	1	0	0	4
108060	1	2	0	1	1	0	0	0	1	2	0	2
108063	1	2	0	0	0	1	0	0	2	2	0	2
108065	1	2	0	0	1	1	1	0	2	0	0	4
108066	1	2	0	1	0	0	0	0	3	0	0	4
108067	1	2	0	0	1	1	0	0	2	0	0	4
108068	1	2	0	0	1	1	0	0	2	0	0	2
108069	1	2	1	0	0	1	0	1	1	0	0	4
108070	1	2	1	0	1	0	0	0	1	0	.	3
108073	1	2	.	0	1	1	0	0	2	1	0	4
108074	1	2	1	0	1	0	1	0	1	0	0	4
108075	1	1	1	0	1	1	0	0	2	0	1	2
108077	1	1	0	0	1	1	0	1	1	1	0	3
108079	1	2	0	0	0	1	0	0	2	0	0	4
108101	1	2	1	0	1	0	0	0	3	0	0	2
108106	1	1	1	0	.	1	.	0	2	.	1	4
108112	1	1	1	0	0	1	0	0	2	0	2	4
108113	1	1	1	0	0	1	0	0	2	0	0	4
108119	1	2	0	1	1	0	0	0	1	2	1	2
108120	1	1	0	0	0	1	0	0	2	0	1	2
108209	1	2	.	0	1	0	0	0	2	0	0	4
108210	1	1	0	0	0	1	0	0	2	0	1	2
108212	1	1	0	0	0	0	0	0	1	0	0	4
108213	1	1	0	0	1	1	0	0	1	0	0	2
108215	1	2	0	0	0	1	0	0	1	0	0	4
108217	1	1	1	.	1	1	0	0	1	0	2	4
108219	1	2	0	0	1	1	0	0	1	0	0	2
108220	1	2	1	0	1	1	1	0	1	0	1	2
108221	1	2	0	1	1	1	0	0	1	0	0	2
108223	1	1	0	0	0	1	0	0	1	0	0	4
108224	1	1	1	0	1	1	0	0	1	0	0	4
108225	1	1	0	0	1	1	1	0	1	0	0	2
108227	1	1	1	0	1	1	1	0	2	2	1	3
108228	1	2	0	0	1	0	0	0	2	0	1	3
108229	1	1	1	1	1	1	1	0	3	2	2	4
108230	1	1	0	0	0	1	1	0	2	0	2	2
108232	1	2	.	1	0	0	0	0	2	2	0	2
108234	1	1	0	0	1	1	1	0	2	0	0	4
108235	1	1	0	0	1	1	0	0	2	0	0	3
108236	1	1	0	0	1	1	1	0	2	0	0	2
108237	1	1	1	0	1	1	1	0	2	2	0	4
108238	1	1	0	.	1	0	0	0	2	0	0	4
108239	1	2	1	1	1	1	0	0	2	0	0	2
108240	1	1	0	0	1	1	0	0	2	0	1	3
108242	1	2	1	0	0	0	0	0	2	0	0	4
108244	1	1	1	0	1	1	.	0	2	0	0	2
108245	1	1	1	0	1	0	0	0	2	0	0	2
108246	1	2	1	1	0	1	0	0	2	2	1	4
108253	1	1	.	0	0	1	0	0	1	0	0	4
108256	1	1	1	1	1	1	0	0	1	0	0	4
108258	1	1	1	0	1	1	0	0	1	0	2	3
108262	1	1	1	0	1	1	0	0	1	0	0	4
108263	1	2	0	0	0	1	1	0	1	0	0	3
108264	1	1	0	0	1	1	0	0	1	0	0	3
108265	1	1	1	0	1	0	0	0	1	0	0	3
108266	1	1	.	0	0	0	0	0	1	0	1	4
108268	1	2	1	1	1	1	0	1	2	0	0	2
108271	1	1	1	0	1	0	0	0	1	0	0	2
108277	1	1	1	0	1	1	0	0	2	1	0	2
108278	1	2	.	0	1	1	0	0	2	0	0	4
108280	1	2	1	0	0	1	0	0	2	0	0	3
108281	1	1	1	0	1	1	0	0	2	0	0	4
108282	1	2	0	0	0	1	0	0	2	2	0	2
108283	1	2	.	0	1	1	0	0	2	2	2	4
108286	1	2	0	0	0	1	0	1	2	0	0	4
108288	1	2	0	0	0	1	1	0	2	2	0	4
108291	1	2	0	0	1	1	0	0	2	0	0	2
108292	1	2	0	0	1	1	0	0	2	2	2	3
108293	1	2	1	0	1	1	1	.	2	0	0	2
108294	1	2	0	0	0	1	1	0	2	0	0	4
108302	1	1	.	0	0	1	0	.	2	0	0	4
108303	1	2	0	0	1	1	1	0	2	0	1	2
108304	1	1	0	1	1	0	0	0	2	0	0	2
108306	1	2	0	0	0	0	0	0	2	2	0	2
108307	1	2	0	0	0	1	0	0	1	0	1	4
108308	1	2	0	1	1	0	.	0	1	0	1	4
108310	1	2	0	0	1	1	1	0	2	0	0	4
108311	1	1	1	0	1	0	0	0	2	0	0	2
108313	1	2	0	0	1	1	1	0	2	0	0	4
108314	1	2	0	0	0	1	0	0	2	2	0	4
108315	1	2	1	0	1	1	0	0	2	0	0	4
108317	1	2	1	0	1	1	0	0	2	0	0	4
108318	1	1	0	0	1	1	0	0	2	2	0	4
108320	1	2	0	0	1	1	0	0	2	0	0	2
108321	1	1	0	0	1	1	.	0	2	0	0	4
108322	1	2	0	0	1	1	0	0	2	2	0	4
108323	1	2	0	0	0	1	0	0	2	0	1	2
108324	1	1	0	0	0	1	0	1	2	0	0	4
108326	1	2	1	0	1	0	0	0	1	0	0	4
108328	1	1	0	1	1	1	0	0	1	0	1	3
108329	1	1	0	0	0	0	0	1	1	2	0	3
108331	1	2	0	1	1	1	0	0	1	2	0	2
108332	1	1	.	0	1	1	1	0	1	2	0	4
108334	1	2	0	0	1	1	1	0	1	0	0	4
108336	1	2	0	0	1	1	0	0	1	1	0	2
108337	1	2	1	0	1	1	0	0	1	2	0	2
108338	1	2	.	0	0	1	0	0	1	0	0	4
108340	1	1	0	0	1	1	0	0	1	0	0	4
108350	1	2	0	0	1	1	0	0	2	0	0	3
108357	1	2	.	0	0	0	0	0	2	0	1	4
108360	1	1	0	0	0	0	1	0	1	0	0	2
108361	1	2	1	0	0	1	0	0	1	.	2	2
108368	1	2	1	0	0	1	0	0	2	0	1	4
108369	1	1	1	1	0	0	1	0	2	2	1	2
108371	1	2	1	0	1	1	0	0	2	0	0	2
108380	1	2	0	0	1	1	0	0	1	2	0	2
108385	1	2	0	0	1	1	0	0	2	0	0	2
108386	1	2	0	0	1	0	0	0	2	2	2	2
108387	1	2	0	0	1	0	0	0	2	2	2	2
108388	1	2	1	0	1	1	1	0	2	0	0	2
108389	1	2	0	0	0	1	0	0	3	0	2	2
108392	1	2	1	0	1	1	0	0	2	0	0	4
108393	1	1	0	0	1	1	0	0	2	0	0	2
108396	1	2	.	0	0	1	0	0	3	0	2	4
108399	1	1	1	0	1	1	0	0	2	0	0	3
108400	1	2	1	0	1	1	0	0	2	0	0	2
108901	1	2	.	0	0	1	0	0	2	1	2	4
108902	1	1	.	0	0	1	1	0	2	0	0	4
108903	1	1	1	1	0	0	0	0	2	0	1	2
108904	1	2	1	1	1	0	0	0	2	0	2	3
108905	1	2	0	1	.	0	0	1	3	0	0	2
108907	1	1	0	0	1	1	1	0	2	0	0	2
108908	1	2	1	0	1	1	1	0	2	2	0	2
108911	1	1	0	0	1	1	1	0	1	0	0	4
108913	1	2	0	0	1	1	1	0	1	0	0	4
108914	1	2	0	0	0	1	0	0	1	0	0	4
108915	1	1	0	0	1	1	0	0	1	0	0	2
108916	1	2	0	1	1	1	0	0	1	2	0	4
108917	1	1	0	0	1	1	1	0	1	0	2	4
108918	1	2	0	0	1	1	1	0	1	2	0	2
108919	1	1	1	0	1	1	0	0	2	0	2	3
108921	1	2	1	0	1	0	1	0	1	0	0	1
108922	1	1	1	1	1	0	0	0	2	1	1	2
108925	1	2	1	1	0	1	1	0	2	0	2	2
108927	1	2	1	0	0	1	0	0	2	0	0	4
108928	1	2	.	0	0	1	.	0	2	0	0	4
108930	1	1	.	0	1	0	0	1	2	0	0	4
108931	1	1	1	1	1	0	.	0	2	0	2	3
108933	1	1	0	0	0	1	0	0	1	2	1	4
108936	1	1	0	0	1	1	0	0	1	2	0	2
108941	1	2	1	0	0	1	0	0	1	0	0	4
108942	1	1	1	1	0	1	0	0	1	0	.	4
108943	1	1	1	0	0	1	0	0	2	0	0	4
108949	1	1	1	0	0	0	0	0	2	0	0	4
108951	1	2	1	0	0	1	0	0	2	0	0	2
108952	1	2	1	0	0	1	0	1	3	.	0	2
108953	1	1	0	0	0	1	1	0	2	0	1	2
108957	1	2	.	0	0	1	0	0	2	0	1	4
108959	1	1	1	0	0	1	.	0	2	0	0	4
108960	1	1	0	0	1	1	0	0	2	.	1	3
108961	1	2	1	0	1	1	0	0	2	1	0	4
108962	1	2	1	0	0	1	0	0	2	0	0	2
108966	1	1	1	0	0	1	0	1	2	0	0	3
108975	1	2	1	0	0	1	0	0	2	0	0	4
108976	1	2	1	1	1	1	0	0	2	0	1	3
108979	1	1	1	0	1	0	.	0	2	0	0	4
108980	1	1	1	0	1	1	1	0	2	0	0	3
108981	1	1	0	0	1	1	1	0	2	0	0	4
108982	1	2	0	0	1	1	0	0	1	0	0	2
108984	1	1	1	0	1	1	0	0	2	0	0	4
108989	1	2	0	1	1	0	1	0	2	2	2	2
108990	1	2	.	0	.	0	1	0	2	0	1	2
109404	1	2	1	1	1	1	0	0	1	0	0	3
109405	1	1	1	0	0	0	1	0	1	2	0	4
109406	1	1	1	1	0	1	0	1	1	0	.	2
109409	1	1	0	0	0	1	0	0	1	0	0	4
109410	1	1	1	0	1	0	0	0	1	2	2	2
109411	1	2	1	0	1	1	0	0	1	0	0	2
109419	1	1	0	0	0	1	1	0	2	1	1	4
109420	1	2	0	0	0	1	1	0	2	0	0	4
109421	1	1	1	0	1	1	0	0	3	0	0	3
109422	1	2	1	1	1	1	1	0	2	1	0	3
109423	1	2	0	1	1	1	0	0	2	0	0	2
109425	1	1	0	1	1	1	0	0	2	0	0	4
109432	1	1	0	0	0	1	0	0	1	0	1	4
109434	1	2	1	0	0	0	0	0	2	0	2	2
109435	1	2	0	0	0	1	0	0	2	0	0	4
109437	1	1	1	1	1	0	0	0	2	0	2	3
109438	1	1	1	0	0	1	.	0	2	0	2	4
109439	1	2	1	0	0	1	.	0	2	0	2	4
109440	1	2	1	0	0	0	0	0	2	1	0	4
109441	1	2	1	0	0	0	0	1	2	0	1	2
109442	1	1	1	0	0	1	0	.	2	0	2	4
109444	1	1	0	0	0	1	.	0	2	0	0	4
109446	1	2	1	1	1	1	0	0	2	0	1	4
109447	1	2	1	0	0	1	0	0	2	0	0	4
109448	1	2	0	0	1	1	0	0	2	2	2	2
109456	1	2	1	0	1	1	0	0	2	2	1	2
109459	1	1	0	0	0	0	0	.	1	1	0	2
109460	1	2	0	0	0	0	0	0	1	0	0	4
109462	1	1	1	0	1	1	1	0	2	1	1	2
109478	1	2	0	1	0	1	1	.	1	0	0	3
109480	1	1	1	1	0	1	0	0	2	1	1	2
109481	1	1	1	0	1	1	0	0	1	0	0	2
109485	1	1	0	0	1	1	.	0	1	0	0	3
109487	1	1	1	0	1	1	0	0	1	0	0	3
109488	1	1	1	0	1	1	0	0	1	.	0	3
109491	1	1	1	1	0	1	0	0	1	0	0	2
109492	1	2	1	0	0	0	0	0	3	0	1	3
109493	1	1	1	0	0	1	0	0	1	0	2	4
109494	1	2	.	0	0	1	.	0	1	0	0	2
109496	1	2	1	0	0	1	0	0	1	2	0	2
109497	1	1	1	1	1	1	0	0	2	0	0	4
109498	1	2	.	0	0	1	0	0	2	0	2	4
109499	1	2	0	0	1	1	0	0	1	1	0	4
109500	1	2	.	0	0	1	0	0	1	0	0	4
202044	2	1	1	0	1	1	0	0	1	1	2	3
202103	2	1	0	.	1	1	0	0	1	0	0	2
202366	2	2	0	0	1	1	0	0	2	0	0	2
202372	2	2	0	0	1	1	0	0	1	1	0	4
202373	2	2	1	1	1	1	0	0	1	0	0	3
202375	2	1	0	0	1	1	.	0	1	2	0	4
203017	2	1	0	0	1	0	0	0	1	2	2	2
203101	2	2	1	1	1	1	0	0	2	0	0	2
203103	2	1	0	0	1	1	0	0	2	0	0	2
203105	2	1	0	0	1	1	0	0	1	2	1	4
203106	2	1	1	1	1	1	1	0	1	0	0	2
203107	2	2	0	1	1	0	1	0	1	0	0	2
203108	2	2	1	0	1	1	0	.	1	0	0	3
203110	2	1	1	0	1	1	0	0	2	0	1	2
203112	2	2	0	1	1	0	1	0	2	0	0	2
203113	2	2	1	0	1	0	0	.	2	1	0	2
203115	2	2	1	0	1	1	0	0	2	0	0	4
203116	2	1	1	0	1	1	0	0	2	0	0	4
203119	2	1	1	1	1	1	0	.	2	.	2	2
203120	2	1	0	1	1	1	0	1	2	1	2	4
203121	2	2	1	0	1	1	0	0	2	0	0	3
203123	2	1	0	0	1	1	1	0	2	0	1	2
203125	2	2	0	0	1	0	1	0	2	1	1	4
203126	2	1	0	0	1	1	0	0	1	0	0	4
203128	2	2	1	1	1	1	1	1	1	2	2	3
203129	2	2	.	0	1	0	0	0	1	0	.	4
203133	2	1	1	0	1	0	0	0	1	0	1	4
203136	2	2	1	1	0	0	.	0	1	0	0	4
203137	2	2	0	1	1	1	0	1	2	0	0	3
203138	2	2	1	0	0	0	1	0	1	2	1	4
203140	2	1	0	0	1	1	0	0	1	0	1	2
203141	2	2	1	0	1	1	0	0	2	0	0	2
203143	2	1	1	0	0	1	0	0	2	0	2	4
203147	2	2	1	0	1	1	1	0	1	0	2	2
203148	2	1	1	1	.	0	1	0	1	2	2	3
203149	2	2	1	0	1	1	0	0	2	0	0	2
203150	2	1	1	0	1	1	.	0	1	0	0	3
203152	2	1	1	1	.	0	0	0	2	0	2	2
203157	2	2	.	1	1	1	0	0	3	1	2	2
203160	2	1	1	1	1	1	0	1	2	0	1	3
203163	2	1	0	0	1	1	0	.	2	0	0	3
203164	2	1	1	0	1	1	1	0	2	0	0	3
203167	2	1	.	0	1	1	0	0	3	0	0	2
203169	2	2	1	0	1	1	0	0	2	0	1	4
203172	2	1	1	0	1	1	1	0	2	0	0	3
203173	2	1	1	1	1	1	0	0	2	0	0	4
203174	2	2	1	0	.	1	0	0	2	0	0	3
203176	2	2	1	0	1	1	0	0	2	0	0	2
203177	2	1	1	1	1	1	0	0	1	0	0	3
203180	2	2	1	0	0	1	0	0	2	0	0	4
203182	2	1	1	0	1	1	1	0	1	2	0	3
203184	2	1	0	0	1	1	0	0	1	0	2	3
203185	2	1	1	1	1	0	.	0	2	0	2	2
203186	2	2	.	0	1	0	1	0	2	1	.	3
203190	2	1	1	0	1	1	0	0	1	2	0	2
203191	2	1	1	0	1	1	0	0	1	1	0	4
203192	2	1	1	1	0	1	0	0	3	0	0	3
203195	2	2	.	0	1	1	0	0	1	2	0	2
203196	2	1	1	1	1	1	0	0	2	1	0	3
203197	2	2	1	1	0	0	0	0	1	0	0	2
203198	2	1	0	0	0	1	0	1	1	0	0	4
203200	2	1	1	0	1	1	0	0	2	1	0	2
203202	2	2	0	0	1	1	0	0	2	0	0	4
203203	2	2	0	0	1	1	0	0	2	0	0	4
203205	2	2	0	0	1	1	1	1	1	0	0	4
203214	2	2	0	0	1	1	0	0	1	0	0	4
203215	2	2	1	1	1	1	1	0	2	0	2	3
203216	2	1	.	0	1	1	0	0	1	0	1	4
203217	2	1	0	0	1	1	1	0	1	2	0	2
203220	2	2	0	1	1	0	0	0	1	.	0	2
203221	2	2	0	0	1	1	0	0	1	0	0	2
203224	2	2	0	0	1	1	0	0	1	0	0	2
203225	2	1	0	0	1	1	1	0	1	2	0	4
203229	2	2	.	0	0	1	.	0	2	0	0	4
203232	2	1	1	0	0	1	0	0	1	0	2	4
203237	2	1	1	0	1	0	0	0	2	0	0	3
203239	2	2	.	0	0	1	0	0	2	0	0	4
203248	2	2	.	1	0	1	0	0	1	0	0	4
203260	2	1	1	0	1	1	0	0	2	2	0	4
203264	2	1	1	0	0	1	0	0	1	0	0	4
203265	2	2	.	0	0	0	0	0	1	0	0	4
203269	2	2	1	0	0	1	0	0	2	0	0	4
203273	2	1	1	1	1	1	1	0	2	0	0	2
203275	2	2	0	0	0	1	0	0	1	0	0	4
203276	2	1	.	0	1	0	0	0	2	0	2	2
203279	2	1	0	0	1	0	0	0	1	1	0	4
203281	2	1	1	0	1	1	0	0	1	0	2	2
203286	2	1	1	0	1	1	0	0	2	1	0	4
203287	2	1	1	0	1	1	0	0	1	0	2	2
203290	2	2	1	0	1	1	1	0	1	0	0	4
203294	2	2	1	0	1	1	1	0	1	0	0	2
203297	2	1	1	0	1	1	0	0	1	0	0	3
203299	2	1	.	0	0	1	1	0	1	0	0	4
203300	2	1	0	0	1	0	0	0	1	0	0	2
203301	2	1	0	0	1	1	0	0	1	2	0	2
203302	2	2	0	0	1	1	0	0	1	2	1	4
203303	2	2	0	0	1	1	0	.	1	0	0	2
203304	2	2	0	1	1	1	0	0	1	2	1	2
203305	2	1	0	1	0	1	0	0	1	0	0	4
203310	2	2	1	0	1	0	1	0	1	0	0	3
203311	2	1	1	0	1	1	0	0	1	0	0	2
203312	2	1	0	0	1	0	0	0	1	2	1	4
203313	2	2	1	0	0	1	0	0	1	.	2	4
203314	2	1	1	0	1	1	1	0	1	0	0	3
203316	2	2	0	1	.	0	0	1	2	0	0	4
203318	2	2	1	0	0	1	0	0	2	2	0	4
203319	2	1	.	1	1	1	0	0	2	.	0	2
203321	2	2	0	1	1	1	0	0	2	0	0	4
203322	2	1	0	0	1	1	1	0	2	0	2	2
203323	2	2	1	0	1	1	0	0	2	2	0	3
203325	2	2	.	1	1	1	0	0	3	1	0	4
203326	2	1	1	1	1	0	0	0	2	0	0	3
203327	2	2	0	0	1	1	0	0	3	0	0	2
203328	2	2	1	1	1	1	0	0	2	0	0	2
203329	2	2	0	0	1	0	0	0	2	2	0	4
203330	2	1	0	0	1	1	0	0	2	1	0	3
203331	2	2	0	0	1	1	1	0	3	0	0	2
203332	2	2	0	0	0	1	1	0	2	1	1	4
203333	2	1	0	1	1	0	0	0	2	0	1	4
203334	2	2	0	0	1	1	0	0	2	0	0	4
203336	2	1	1	0	1	1	0	0	3	0	2	3
203339	2	2	0	1	1	1	0	0	2	0	1	4
203340	2	2	1	0	1	0	0	0	2	2	0	3
203341	2	1	1	0	1	1	0	0	2	0	2	4
203342	2	2	1	0	1	1	0	0	2	2	0	2
203344	2	1	0	0	1	1	1	0	2	0	0	4
203345	2	1	1	0	1	0	1	0	2	0	0	3
203346	2	2	0	0	1	1	0	0	2	0	0	4
203347	2	2	1	0	1	0	1	0	2	0	0	2
203350	2	2	0	0	1	1	0	0	1	0	0	4
203352	2	2	.	0	1	1	0	0	2	0	1	2
203353	2	1	0	0	1	1	0	0	2	2	0	3
203354	2	1	0	0	1	1	1	0	2	0	0	4
203359	2	1	0	0	1	1	0	0	2	0	0	1
203360	2	2	0	0	1	1	0	0	2	0	0	4
203361	2	1	0	0	1	1	1	0	2	0	0	4
203362	2	2	0	0	1	1	0	0	2	0	0	4
203363	2	2	0	0	1	1	0	0	2	2	0	2
203364	2	1	0	1	1	1	1	0	2	0	0	4
203365	2	1	1	0	1	1	1	0	3	0	0	2
203367	2	1	0	0	1	1	1	0	2	0	0	2
203368	2	2	0	0	1	1	0	1	2	0	0	4
203369	2	2	0	0	1	1	0	0	2	0	0	4
203370	2	1	0	1	1	1	0	0	2	0	0	3
203371	2	1	0	1	1	0	1	0	2	2	1	2
203372	2	2	0	0	1	0	1	0	2	0	0	4
203373	2	1	1	0	1	1	0	0	2	1	0	2
203374	2	2	0	0	1	0	0	0	2	0	1	2
203375	2	1	1	0	1	1	0	0	1	0	0	4
203376	2	2	1	1	1	0	0	0	1	0	0	2
203377	2	2	1	1	1	0	0	0	1	0	0	3
203412	2	1	1	0	1	1	0	0	2	2	0	3
203415	2	1	1	0	1	1	0	0	2	1	0	2
203416	2	1	1	1	1	1	1	0	2	0	2	2
203419	2	2	0	0	0	1	0	0	2	2	0	4
203420	2	2	0	0	1	0	0	0	2	1	0	2
203421	2	2	0	1	1	0	0	0	2	0	0	2
203422	2	1	1	0	1	0	0	0	2	0	0	4
203424	2	2	1	1	1	1	1	0	2	2	0	2
203425	2	2	1	1	1	0	0	0	3	2	0	3
203426	2	1	0	0	1	1	0	0	2	0	0	4
203427	2	2	0	0	1	1	0	0	2	0	0	4
203428	2	2	0	0	1	0	0	0	2	0	0	2
203429	2	1	.	0	1	0	0	0	2	0	1	4
203430	2	1	0	0	1	0	0	0	2	0	0	2
203431	2	1	.	0	1	1	1	0	3	0	0	2
203432	2	2	.	0	1	0	1	0	2	0	0	2
203434	2	2	1	0	1	0	1	0	2	2	2	2
203435	2	1	1	0	1	1	0	0	2	2	2	4
203439	2	2	0	0	1	0	0	0	1	0	0	4
203444	2	2	1	0	1	1	.	0	1	2	2	2
203445	2	1	0	0	0	1	1	0	1	0	0	4
203446	2	2	0	0	1	1	0	0	1	0	0	4
203447	2	1	0	0	1	1	0	0	1	0	1	4
203448	2	2	0	0	1	1	0	0	1	0	0	4
203451	2	1	0	0	1	1	0	0	1	0	1	4
203452	2	2	0	0	1	1	0	0	1	0	0	4
203453	2	1	1	1	1	0	0	0	3	0	0	3
203454	2	2	1	0	1	1	1	0	1	0	0	2
203455	2	2	1	0	1	1	0	0	1	0	0	4
203456	2	2	1	0	1	1	0	0	1	1	0	3
203458	2	1	0	0	1	1	1	0	1	0	0	4
203459	2	1	0	0	1	0	0	0	1	0	0	4
203461	2	2	0	0	.	1	0	0	1	1	0	4
203468	2	1	1	0	0	1	.	.	2	0	2	4
203469	2	2	1	0	1	1	0	0	1	1	0	4
203470	2	1	0	0	0	1	0	0	1	0	2	2
203472	2	2	0	1	1	1	1	0	1	0	0	3
203473	2	2	1	0	1	0	1	0	1	0	0	4
203474	2	1	1	0	1	1	0	0	1	2	2	2
203475	2	2	1	0	1	1	0	0	1	0	0	4
203476	2	1	0	0	0	1	0	0	1	0	2	2
203477	2	1	.	0	1	1	0	0	1	0	0	4
203479	2	1	1	0	1	1	1	.	3	0	2	3
203480	2	2	1	0	1	0	0	0	2	0	0	4
203481	2	1	0	0	1	1	0	0	2	0	0	4
203483	2	2	0	0	1	1	0	0	2	0	0	4
203485	2	2	.	0	1	1	1	0	3	1	0	3
203486	2	1	1	1	1	0	0	0	2	0	0	2
203488	2	2	1	0	.	1	0	0	2	0	0	3
203491	2	2	1	0	0	1	0	0	2	2	0	4
203494	2	2	1	0	1	1	0	0	1	0	0	2
203495	2	1	.	0	1	1	0	0	1	0	0	4
203496	2	1	1	0	1	1	0	0	1	0	0	2
203497	2	1	1	0	1	1	1	0	1	1	0	4
203501	2	1	1	0	1	1	0	0	2	2	2	2
203502	2	1	.	0	1	1	0	0	3	2	2	3
203503	2	2	1	0	1	1	0	0	1	.	0	2
203505	2	2	1	1	1	1	0	0	1	0	0	4
203507	2	1	0	0	1	1	0	0	1	0	0	4
203508	2	1	1	1	1	1	0	.	2	.	2	3
203510	2	2	1	0	1	0	1	0	2	0	0	4
203511	2	1	1	1	1	1	1	0	2	0	2	3
203513	2	2	1	0	1	1	0	.	2	.	1	3
203514	2	2	1	0	1	1	0	0	1	2	2	2
203515	2	1	.	0	0	1	0	0	2	0	1	2
203516	2	2	1	1	1	1	0	0	1	.	0	2
203517	2	2	1	0	1	0	0	0	1	0	1	3
203526	2	2	1	0	1	0	.	0	2	0	0	3
203527	2	1	1	0	0	1	0	0	3	0	0	2
203528	2	2	1	0	1	0	0	0	3	2	0	3
203530	2	2	.	0	1	0	0	0	2	1	0	2
203531	2	2	1	0	1	1	0	0	2	2	1	2
203532	2	2	0	0	1	1	0	0	2	0	0	2
203533	2	2	0	0	1	1	0	1	2	2	2	2
203534	2	2	1	0	1	1	0	0	2	2	0	4
203537	2	2	1	0	1	1	0	0	3	2	2	3
203540	2	1	.	0	1	1	0	0	2	0	1	4
203541	2	2	.	0	1	1	0	0	2	0	0	4
203542	2	2	1	0	1	1	0	.	3	0	0	3
203543	2	1	1	0	1	1	1	0	2	0	0	3
203544	2	1	1	0	1	1	0	0	2	0	0	2
203548	2	1	1	0	1	1	1	0	2	0	0	3
203550	2	1	1	0	1	0	1	0	2	0	1	3
203551	2	2	.	0	1	1	0	0	2	0	0	2
203552	2	1	.	0	1	1	0	0	2	0	0	4
203554	2	1	1	0	1	0	1	0	2	0	2	4
203555	2	2	1	1	1	1	0	1	3	2	1	2
203556	2	1	1	0	1	1	0	0	2	0	0	2
203559	2	2	.	0	1	0	0	0	2	1	0	2
203560	2	2	0	1	1	1	0	0	1	0	0	2
203561	2	1	1	0	1	0	.	0	1	0	0	4
203562	2	1	1	1	1	1	0	0	2	2	1	3
203563	2	2	1	0	0	1	0	0	1	0	0	4
203567	2	1	0	0	1	1	0	0	1	1	1	4
203570	2	1	1	0	1	1	0	0	1	0	1	4
203578	2	1	0	0	1	1	0	0	1	0	0	4
203580	2	2	0	0	1	1	0	0	2	0	0	4
203582	2	1	.	0	1	1	0	0	3	0	1	3
203589	2	2	0	0	1	1	1	0	2	0	0	2
203590	2	2	1	0	1	1	0	0	2	0	0	4
203591	2	2	0	0	1	0	1	0	3	1	0	2
203592	2	2	1	0	1	1	0	0	1	1	0	4
203594	2	1	1	0	1	0	0	0	3	0	2	2
203603	2	1	1	1	1	1	0	0	1	0	0	3
203604	2	2	1	0	1	0	0	0	1	0	0	3
203605	2	2	1	0	1	1	1	0	1	1	0	3
203606	2	1	1	1	1	0	0	0	1	2	2	2
203607	2	2	.	0	1	1	1	0	1	0	0	4
203609	2	1	1	0	1	1	0	0	1	0	2	3
203612	2	1	0	0	1	1	0	0	3	0	0	4
203613	2	2	1	0	1	1	0	0	1	0	1	4
203614	2	2	1	0	.	1	0	0	3	2	.	4
203619	2	2	1	0	1	1	1	0	1	0	0	3
203620	2	1	0	1	1	0	1	0	1	0	0	4
203623	2	2	1	0	1	1	0	0	1	2	2	3
203625	2	2	1	0	1	1	0	0	1	0	2	2
203626	2	1	1	1	1	1	1	0	1	0	2	3
203627	2	1	1	0	1	1	0	0	1	.	0	4
203628	2	2	1	1	1	1	1	0	1	0	0	2
203629	2	1	1	0	0	0	0	0	1	0	2	4
203632	2	2	0	0	1	1	0	0	2	1	0	4
203633	2	2	0	0	1	1	1	0	2	0	0	4
203634	2	2	0	0	1	1	0	0	1	2	2	3
203635	2	2	0	0	1	1	0	0	1	0	0	4
203637	2	1	1	0	1	1	0	0	1	0	0	4
203639	2	2	1	1	1	1	1	0	1	0	2	4
203640	2	2	1	0	1	0	1	0	2	0	1	4
203641	2	1	1	0	1	1	0	0	3	2	0	4
203643	2	2	1	1	1	1	1	0	2	0	1	3
203644	2	2	1	1	1	1	.	1	1	0	2	2
203646	2	1	1	1	1	0	0	0	3	1	0	4
203647	2	1	0	0	1	1	0	0	2	0	2	2
203648	2	2	1	0	1	1	0	0	2	0	0	2
203649	2	1	0	1	1	1	1	0	2	0	2	2
203651	2	1	1	0	1	1	0	0	2	0	0	2
203652	2	1	1	0	1	1	1	0	3	2	0	2
203679	2	2	0	0	1	1	0	0	2	2	0	4
203680	2	1	1	0	0	1	0	0	2	0	1	2
203681	2	1	0	0	1	1	1	0	2	2	1	3
203684	2	2	1	0	1	1	1	0	2	1	2	3
203686	2	1	1	1	1	0	0	1	2	2	2	4
203687	2	1	0	0	0	1	1	0	2	2	1	4
203690	2	2	1	1	1	1	0	0	2	0	1	2
203692	2	1	1	0	1	1	0	0	2	0	2	3
203693	2	2	1	0	1	1	0	0	2	0	0	2
203694	2	2	1	0	1	0	0	0	2	0	0	4
203697	2	1	0	0	1	1	0	0	2	0	0	4
203698	2	1	0	0	1	1	1	0	2	2	2	4
203708	2	1	1	0	1	0	0	0	2	2	0	3
203710	2	1	.	0	1	1	0	1	2	0	2	4
203711	2	1	1	0	1	0	1	0	3	0	0	3
203715	2	1	1	1	1	1	0	1	3	0	2	4
203718	2	1	1	0	.	1	0	0	2	0	0	2
203719	2	2	1	0	1	1	0	0	1	2	0	3
203721	2	2	1	0	1	1	0	0	1	0	1	3
203722	2	2	0	0	1	1	0	0	1	0	.	3
203805	2	2	1	0	1	1	1	0	1	0	0	2
203806	2	1	1	0	1	1	1	0	1	0	0	3
203808	2	2	1	0	0	1	.	0	1	0	0	4
203809	2	2	1	0	1	0	0	0	1	2	0	3
203810	2	2	1	0	0	0	0	0	1	0	0	4
203815	2	1	1	1	1	1	0	0	1	0	1	3
203816	2	2	0	0	1	1	0	0	1	2	1	4
203818	2	2	1	0	1	1	0	0	1	0	0	2
203819	2	1	1	0	1	1	1	0	2	2	2	3
203821	2	1	1	1	1	0	0	1	2	1	2	3
203825	2	2	1	0	0	1	0	0	1	0	0	4
203826	2	2	1	0	0	1	0	0	1	0	0	4
203836	2	2	1	0	0	0	1	0	1	2	0	4
203837	2	1	1	1	1	1	0	0	1	0	2	2
203840	2	1	1	0	1	1	0	0	2	0	2	2
203847	2	2	1	1	.	1	1	0	1	2	0	3
203852	2	2	1	1	1	1	0	0	1	2	2	3
203857	2	2	1	0	0	1	0	0	1	0	0	4
203861	2	2	1	0	0	0	0	0	1	0	.	2
203864	2	1	1	0	1	1	0	0	2	0	1	2
203869	2	1	1	0	1	0	0	0	1	2	0	2
203873	2	2	1	0	1	1	0	0	1	0	0	2
203875	2	1	1	0	1	0	0	0	2	2	2	4
203878	2	2	1	0	1	1	0	1	2	1	1	4
203881	2	2	1	0	0	1	0	0	2	0	0	4
203884	2	2	1	0	1	1	0	0	1	0	0	4
203886	2	2	1	0	1	1	0	0	2	0	.	3
203887	2	1	1	1	1	0	0	0	2	1	2	3
203890	2	2	1	1	1	1	0	0	2	0	1	3
203891	2	1	1	0	1	1	.	0	1	0	1	2
203893	2	1	1	0	1	1	0	0	1	0	1	2
203894	2	1	1	1	1	1	0	0	2	1	1	2
203896	2	2	1	0	1	0	0	0	1	0	1	2
203897	2	2	1	0	1	0	0	0	1	0	0	2
203898	2	2	1	1	1	1	0	0	1	0	0	3
203899	2	1	.	0	0	1	1	0	1	0	0	2
203902	2	1	.	0	1	0	1	0	2	.	1	2
203903	2	1	0	0	0	1	0	0	1	0	0	2
203904	2	2	0	0	1	1	1	0	1	0	0	4
203906	2	2	0	0	1	1	1	0	1	0	0	2
203907	2	2	1	0	1	1	0	0	1	2	0	4
203908	2	2	0	0	1	1	0	0	1	0	0	4
203910	2	1	0	0	1	1	.	0	1	1	0	3
203911	2	2	1	0	1	0	0	0	1	2	0	2
203914	2	2	.	1	1	1	0	0	1	0	0	2
203919	2	1	1	1	1	1	0	1	1	2	0	4
203921	2	1	0	0	1	1	0	0	2	0	0	4
203922	2	2	1	0	1	1	0	0	2	0	1	3
203924	2	1	1	1	1	0	1	0	3	0	1	2
203926	2	1	1	1	1	0	1	0	2	0	1	4
203928	2	2	0	0	1	1	0	0	2	0	2	4
203929	2	2	1	1	1	1	0	0	2	0	0	2
203930	2	1	1	0	1	1	1	0	2	0	0	2
203933	2	1	1	1	1	0	0	0	3	0	1	3
203935	2	2	0	0	1	1	0	0	2	0	2	2
203936	2	1	0	1	1	0	0	0	2	0	1	2
203937	2	2	1	0	0	1	0	0	1	0	0	2
203939	2	2	1	1	1	1	1	1	3	1	0	3
203940	2	1	0	0	1	0	0	0	2	2	2	2
203943	2	1	1	0	1	1	0	0	2	0	0	4
203945	2	1	0	0	1	0	1	0	3	2	2	2
203947	2	2	1	1	1	1	1	0	1	0	0	2
203951	2	1	1	0	1	1	1	0	2	0	0	4
203952	2	2	1	1	1	0	1	0	3	0	0	3
203953	2	2	0	0	1	1	0	0	2	0	0	3
203954	2	2	1	0	1	1	0	0	2	0	0	2
203955	2	2	0	0	1	1	0	0	2	2	0	4
203956	2	2	0	0	0	1	0	0	2	0	0	4
203960	2	1	1	1	1	0	0	0	2	0	0	2
203961	2	1	1	0	1	0	0	0	2	1	0	4
203966	2	2	0	0	1	1	0	0	3	0	2	2
203970	2	2	1	0	1	1	1	0	2	0	0	3
203972	2	2	1	0	1	1	.	0	2	0	1	4
203973	2	1	1	0	0	1	0	1	2	2	0	2
203974	2	1	0	0	1	1	0	0	2	0	0	2
203975	2	1	0	0	1	1	0	0	2	0	0	2
203976	2	1	0	0	1	1	0	0	2	0	0	2
203977	2	1	0	0	1	1	0	0	1	0	0	3
203978	2	1	0	0	1	1	0	0	1	0	0	4
203979	2	1	0	0	1	1	0	0	1	0	0	4
203980	2	1	0	0	1	1	0	1	1	0	1	2
203983	2	1	0	0	1	1	0	0	1	0	0	3
203986	2	2	.	0	1	1	0	0	1	0	0	2
203988	2	1	1	0	1	1	0	0	1	0	0	2
203989	2	1	0	0	1	1	0	0	1	0	0	2
203990	2	2	0	0	1	1	0	0	1	0	2	3
203991	2	1	1	0	1	1	0	0	1	0	2	2
203992	2	1	0	0	1	1	1	0	1	0	0	4
203993	2	2	0	0	1	1	1	1	1	1	.	4
203995	2	1	0	0	1	1	.	0	1	0	0	4
203996	2	2	1	0	1	1	1	0	1	0	0	4
203997	2	2	0	0	1	1	1	0	1	0	0	2
203998	2	1	1	0	1	1	0	0	1	0	0	2
203999	2	2	0	0	1	1	0	0	1	0	.	2
204000	2	2	0	0	1	0	0	0	1	2	0	2
204002	2	2	0	0	1	1	0	0	2	0	0	4
204018	2	2	0	0	0	1	0	0	2	2	0	4
204020	2	2	0	0	1	1	0	0	2	2	1	2
204021	2	2	0	1	0	1	0	0	1	0	0	2
204022	2	1	0	0	1	1	0	0	2	1	0	4
204023	2	1	0	0	1	1	0	0	2	0	0	2
204024	2	2	0	0	1	0	1	0	2	0	2	3
204025	2	1	0	0	1	1	1	0	1	0	1	4
204026	2	1	1	0	1	1	0	0	1	0	0	3
204028	2	1	1	0	1	1	0	0	2	0	0	3
204032	2	1	1	0	1	1	0	0	2	1	0	3
204035	2	2	1	0	1	0	1	0	2	0	0	3
204047	2	2	1	0	1	1	0	0	3	0	1	4
204048	2	1	1	0	1	0	0	0	2	0	0	2
204052	2	2	1	0	1	1	0	0	1	1	0	2
204054	2	2	0	0	1	1	0	0	1	2	0	3
204060	2	1	1	0	.	1	1	0	2	1	2	3
204063	2	2	0	0	1	1	0	0	2	0	0	4
204064	2	2	1	0	1	1	0	0	2	0	0	2
204065	2	1	1	0	1	1	0	0	1	1	0	4
204066	2	2	0	0	1	1	0	0	1	0	1	4
204067	2	2	1	0	1	0	0	0	1	0	0	3
204069	2	1	1	0	.	0	0	0	1	1	0	4
204071	2	1	1	0	1	1	0	0	1	2	2	2
204076	2	2	.	0	1	1	0	0	2	.	0	4
204078	2	1	1	0	1	1	0	1	2	2	2	2
204083	2	1	1	0	1	1	1	0	1	2	2	4
204084	2	1	.	1	0	1	0	0	1	0	1	4
204086	2	1	0	0	1	1	0	0	2	0	0	4
204089	2	1	0	0	1	1	0	1	1	0	0	2
204090	2	1	1	0	1	1	0	0	1	0	0	4
204091	2	1	0	0	1	0	1	0	1	0	0	4
204092	2	2	0	0	1	0	1	0	1	0	1	2
204093	2	2	0	0	1	1	0	0	1	0	0	4
204094	2	1	1	0	1	1	0	0	1	0	0	4
204095	2	1	0	1	0	1	0	0	1	0	0	3
204096	2	2	0	0	1	1	1	0	1	2	1	3
204097	2	1	0	0	1	1	0	0	1	0	0	4
204098	2	2	.	0	1	1	0	0	1	0	0	4
204109	2	1	1	0	1	1	1	0	1	0	1	4
204111	2	2	1	.	1	1	0	0	1	1	2	2
204117	2	2	.	0	1	1	0	0	1	0	0	2
204119	2	2	1	0	0	1	0	0	1	0	1	4
204121	2	1	1	0	1	1	0	0	1	0	1	3
204125	2	1	0	0	1	1	0	0	1	2	1	3
204126	2	2	1	0	1	0	.	0	1	0	0	2
204127	2	2	1	0	1	0	0	1	1	0	0	2
204129	2	1	1	0	0	1	0	.	1	0	0	4
204133	2	2	0	0	1	1	0	0	1	0	0	2
204138	2	2	.	0	0	1	0	0	1	2	0	4
204140	2	2	1	1	1	1	0	0	1	0	0	3
204150	2	2	0	1	0	1	.	0	2	2	0	4
204152	2	1	1	0	1	1	0	0	1	1	0	2
204155	2	1	0	0	1	1	1	0	2	1	2	3
204156	2	1	0	0	1	1	0	0	1	0	0	2
204157	2	1	1	0	1	1	0	0	1	0	0	2
204158	2	2	1	1	1	1	1	0	1	0	0	2
204159	2	2	0	1	1	1	0	0	1	0	2	3
204160	2	1	0	0	1	1	1	0	1	1	2	4
204161	2	1	1	0	1	1	0	0	1	0	1	3
204162	2	1	1	0	1	1	0	0	1	0	0	4
204173	2	1	1	0	1	1	0	0	1	1	1	2
204175	2	1	0	0	1	1	0	0	1	0	0	4
204176	2	1	.	0	1	1	0	0	1	0	2	3
204177	2	1	1	0	1	0	0	0	1	.	1	2
204182	2	1	1	0	1	1	0	0	2	0	2	3
204183	2	1	1	0	1	1	0	0	1	0	0	4
204184	2	1	1	0	1	1	0	0	1	0	2	4
204185	2	1	1	0	1	1	1	0	1	1	0	4
204187	2	1	0	0	1	1	0	0	1	2	2	2
204188	2	2	1	0	1	1	0	0	1	0	1	4
204189	2	2	1	0	1	1	1	0	1	2	0	2
204203	2	1	0	0	1	1	0	0	1	0	0	4
204204	2	1	1	0	1	1	0	0	2	0	0	3
204210	2	2	0	0	1	1	1	0	1	2	0	2
204211	2	2	.	0	1	1	1	0	1	2	0	4
204212	2	1	0	.	1	0	1	0	1	0	0	2
204213	2	2	0	0	1	1	0	0	1	2	0	4
204214	2	2	1	0	1	1	0	0	1	0	0	4
204215	2	2	1	0	1	1	0	0	1	0	0	4
204216	2	1	0	0	1	1	1	0	1	1	2	4
204217	2	1	0	0	1	1	0	0	1	0	2	2
204218	2	1	1	0	1	1	1	0	1	0	0	4
204220	2	2	1	0	1	1	1	0	1	1	2	2
204222	2	1	1	0	1	0	0	0	1	1	1	2
204223	2	1	1	0	1	0	0	0	1	0	2	3
204224	2	1	1	0	1	0	0	1	1	0	0	2
204225	2	2	1	0	1	1	0	0	1	0	0	4
204226	2	1	1	0	1	1	1	1	1	0	0	3
204227	2	2	1	0	1	1	0	0	1	0	0	4
204228	2	1	1	0	1	1	0	0	2	0	0	2
204229	2	2	1	1	1	0	1	0	1	0	1	3
204231	2	2	1	1	1	1	1	.	1	0	0	2
204233	2	2	1	1	1	1	0	0	1	0	0	4
204235	2	1	0	0	1	1	0	0	1	0	0	2
204250	2	2	1	0	1	1	0	0	2	2	.	3
204252	2	1	1	0	1	0	0	0	1	0	0	2
204253	2	2	1	0	1	0	0	0	2	0	.	2
204261	2	1	1	1	1	1	0	0	1	2	0	2
204262	2	2	1	0	1	1	0	0	1	0	0	2
204264	2	1	1	1	1	1	.	.	1	0	2	3
204268	2	1	1	1	1	0	0	0	1	0	0	3
204269	2	2	1	0	1	1	0	0	2	0	0	3
204274	2	2	1	0	1	1	1	0	1	0	0	4
204276	2	1	1	0	1	1	0	0	1	0	0	2
204277	2	1	1	0	1	1	0	0	1	0	0	4
204284	2	2	1	1	1	1	0	0	1	1	1	2
204286	2	2	0	0	1	1	0	0	1	1	1	2
204288	2	1	1	0	1	1	0	0	1	1	0	2
204289	2	2	1	1	1	1	0	0	2	0	2	2
204290	2	2	1	0	1	1	0	0	1	0	1	2
204292	2	1	1	1	1	1	1	0	1	1	2	3
204295	2	1	1	0	1	1	0	0	1	0	2	3
204297	2	2	1	0	1	1	0	0	1	0	0	4
204310	2	1	1	0	1	1	0	0	1	1	0	4
204314	2	1	1	1	1	1	0	0	1	1	1	3
204315	2	1	1	1	1	1	0	0	2	0	0	2
204320	2	1	0	0	1	1	0	0	1	0	0	4
204323	2	2	1	1	1	1	0	0	2	2	1	3
204324	2	1	1	1	1	1	0	0	1	0	2	2
204325	2	2	1	0	1	1	1	0	1	2	0	3
204326	2	1	0	0	1	1	0	0	1	2	2	2
204329	2	2	1	0	1	1	0	0	1	0	0	3
204330	2	1	0	0	1	1	0	0	1	0	0	4
204331	2	1	1	0	1	1	0	0	1	1	0	3
204332	2	2	0	0	1	1	1	0	1	0	0	4
204333	2	2	1	0	1	1	.	0	1	0	.	4
204334	2	1	1	1	1	1	0	0	2	0	0	2
204338	2	1	1	1	1	1	0	0	2	0	0	4
204339	2	1	.	0	1	1	0	1	2	0	0	4
204341	2	2	1	0	1	1	0	0	2	1	0	4
204343	2	1	1	0	1	1	1	1	2	2	1	4
204344	2	1	1	0	1	1	0	0	2	2	0	3
204345	2	2	0	0	0	1	0	0	2	2	2	2
204346	2	1	1	0	1	1	1	0	2	0	2	4
204347	2	1	0	1	1	0	0	0	2	0	0	4
204348	2	2	0	0	1	1	0	0	2	0	0	2
204349	2	1	1	1	1	0	0	0	2	0	1	3
204351	2	1	1	0	1	1	0	.	2	0	0	2
204363	2	1	0	0	1	1	0	0	2	0	0	3
204364	2	2	1	0	1	0	0	0	2	0	2	2
204365	2	2	1	0	1	0	1	0	2	1	0	4
204367	2	1	1	0	1	1	.	0	2	0	0	2
204372	2	2	1	0	1	1	0	0	2	0	0	3
204375	2	1	1	0	1	0	0	0	1	2	0	2
204376	2	1	1	0	1	1	0	0	1	0	0	3
204377	2	2	0	0	1	1	0	0	1	2	1	3
204379	2	2	0	0	1	1	0	0	1	1	0	2
204382	2	2	1	0	1	0	0	0	1	1	0	3
204383	2	1	0	0	1	1	0	0	1	0	0	4
204385	2	1	0	0	1	1	0	0	1	0	0	4
204386	2	2	0	0	1	1	1	0	1	0	0	4
204387	2	2	1	0	1	0	0	0	1	2	0	4
204389	2	2	1	0	0	1	0	0	1	0	0	2
204390	2	1	1	0	1	1	1	0	1	0	0	4
204391	2	1	1	0	1	1	1	0	1	0	2	4
204402	2	2	0	0	1	1	0	0	2	0	0	2
204405	2	1	1	1	.	1	0	0	1	2	1	3
204408	2	2	1	1	1	1	0	0	2	0	2	2
204410	2	2	0	0	1	1	0	0	1	0	0	4
204411	2	1	1	0	1	1	0	0	1	0	1	2
204421	2	1	1	0	1	0	0	0	1	0	0	2
204423	2	1	1	0	1	1	0	1	1	1	1	4
204427	2	1	1	1	1	0	1	0	2	1	2	3
204429	2	1	1	0	1	1	0	0	1	0	0	2
204438	2	2	0	1	0	1	0	0	2	0	0	3
204441	2	2	1	1	1	1	0	0	2	0	0	2
204443	2	2	.	1	1	1	0	0	2	2	0	1
204445	2	2	0	1	1	1	0	0	2	1	0	3
204446	2	2	1	0	1	0	0	0	3	0	0	3
204447	2	2	1	0	1	1	0	0	2	0	0	4
204448	2	2	1	1	1	1	0	0	3	1	2	3
204455	2	2	1	0	1	1	1	0	2	2	2	2
204456	2	2	1	0	1	1	1	0	2	2	0	2
204458	2	2	0	0	1	0	.	0	1	0	0	4
204459	2	1	0	0	0	0	0	0	1	0	1	4
204460	2	2	1	0	1	1	0	0	1	0	0	2
204461	2	2	1	1	1	1	0	0	1	0	0	2
204462	2	2	0	1	1	1	0	0	1	0	0	4
204463	2	2	0	0	1	1	0	0	1	0	0	2
204464	2	1	0	0	1	1	1	0	2	2	2	4
204465	2	2	0	0	1	1	0	0	2	0	0	3
204466	2	1	0	0	1	1	0	0	2	0	0	2
204467	2	2	0	0	1	1	1	0	2	0	0	4
204469	2	2	0	0	1	1	1	0	1	2	0	2
204470	2	1	0	0	1	1	0	1	2	1	0	4
204471	2	2	1	0	0	1	0	0	2	2	0	2
204472	2	1	0	0	1	1	0	0	2	0	1	4
204479	2	1	0	0	1	1	0	0	1	0	0	2
204481	2	1	0	0	1	1	0	0	1	0	0	3
204482	2	2	0	0	1	1	0	0	1	0	0	4
204483	2	1	0	0	1	1	0	0	1	0	0	2
204485	2	2	0	0	1	1	1	.	1	0	0	4
204486	2	2	0	0	1	0	0	0	1	0	0	2
204487	2	1	0	0	0	1	0	0	1	0	0	4
204488	2	1	0	0	0	1	0	0	2	0	2	4
204489	2	2	0	0	1	1	0	0	1	0	0	4
204490	2	2	0	0	1	1	0	0	1	0	0	4
204491	2	2	0	0	1	1	0	0	1	0	2	4
204492	2	2	0	0	1	1	0	0	1	2	0	2
204493	2	2	1	0	1	1	0	1	1	0	2	3
204494	2	2	0	0	1	1	1	0	1	0	0	4
204495	2	2	0	0	1	1	0	0	1	0	0	4
204503	2	2	1	0	1	1	0	0	1	0	1	2
204505	2	1	1	0	1	1	1	0	1	0	2	3
204507	2	2	1	0	1	1	0	0	1	0	1	2
204514	2	1	1	0	0	1	0	0	1	1	.	2
204517	2	1	1	0	1	1	1	1	1	0	1	3
204520	2	2	1	0	1	1	0	0	1	0	0	2
204522	2	1	1	1	1	1	0	0	1	0	2	3
204523	2	1	1	0	1	0	0	0	1	.	2	4
204525	2	1	1	0	1	1	0	0	1	0	0	4
204527	2	2	1	0	1	1	0	0	1	0	0	2
204528	2	2	.	0	.	1	0	0	1	0	0	4
204529	2	2	1	1	1	1	0	0	1	0	0	3
204530	2	1	1	0	0	1	0	0	1	0	0	4
204531	2	2	1	1	1	1	0	0	1	0	0	4
204536	2	2	1	1	1	0	0	0	1	0	2	2
204538	2	1	1	1	1	1	0	0	1	0	0	2
204541	2	1	0	0	1	1	0	0	1	0	2	3
204544	2	1	1	0	1	1	0	0	1	0	0	3
204546	2	2	1	0	1	0	0	0	1	0	0	3
204550	2	2	0	0	1	1	1	0	1	0	0	2
204553	2	1	1	0	0	1	0	0	1	0	0	3
207711	2	1	0	0	1	1	1	1	1	0	0	4
207773	2	1	1	0	1	1	0	0	1	0	0	3
207774	2	1	0	0	1	1	1	0	1	0	0	2
207775	2	2	1	0	1	1	0	0	1	0	0	2
207776	2	1	1	0	1	0	1	0	1	1	0	2
207780	2	2	0	0	1	0	0	0	1	0	0	3
207781	2	2	1	0	1	1	1	0	1	0	1	2
207783	2	1	0	0	1	1	0	0	1	0	2	2
207784	2	1	1	1	1	1	0	.	1	0	1	2
207785	2	1	1	0	1	1	0	0	1	2	1	2
207786	2	1	0	0	1	1	1	0	1	0	2	2
207787	2	2	0	0	1	1	0	0	1	1	0	2
207790	2	1	1	0	1	1	1	0	1	0	2	2
207791	2	1	1	0	1	0	1	0	2	0	0	3
207792	2	1	1	0	1	0	0	0	1	0	0	4
207796	2	1	0	1	1	1	0	0	1	0	0	2
207799	2	1	1	1	1	1	0	0	1	0	0	3
208273	2	1	0	1	0	0	0	0	1	0	0	4
208301	2	1	0	1	1	0	0	0	1	0	1	3
208347	2	2	1	0	1	1	0	0	1	2	0	4
208348	2	1	0	0	1	0	0	0	1	2	0	2
208349	2	2	0	0	1	1	0	0	1	0	0	2
208910	2	1	1	1	0	0	0	0	3	0	0	4
208912	2	2	0	0	1	0	0	0	1	0	.	3
208946	2	2	0	0	1	1	0	0	1	0	0	2
208963	2	2	1	1	1	1	0	0	1	.	2	3
210414	2	2	1	0	1	1	0	0	1	0	0	4
210416	2	2	1	1	1	1	0	0	1	0	0	3
210429	2	1	0	0	1	1	0	0	1	0	0	4
210432	2	1	1	0	1	1	0	0	2	0	0	2
210433	2	1	0	1	1	1	0	0	1	1	0	2
210434	2	2	1	0	1	1	1	0	2	2	0	3
210437	2	2	0	0	0	1	0	0	1	0	0	3
400004	4	1	1	0	1	1	0	0	2	1	0	4
400006	4	2	.	0	0	0	0	0	2	.	0	2
400012	4	1	1	1	.	1	0	0	3	2	.	3
400013	4	2	0	0	0	1	0	0	3	0	0	4
400015	4	1	0	0	1	1	0	0	3	0	0	2
400016	4	2	1	0	1	1	0	0	3	0	0	2
400018	4	2	1	0	1	0	1	0	3	2	0	3
400019	4	1	1	0	1	1	0	.	3	0	0	4
400020	4	1	1	0	.	1	0	0	1	0	2	2
400021	4	2	1	0	1	0	0	0	3	0	.	3
400022	4	2	0	1	1	0	0	0	3	2	0	2
400023	4	2	1	1	1	1	1	0	3	0	1	2
400027	4	1	1	0	1	1	0	0	3	0	0	2
400028	4	2	1	0	0	1	0	0	3	0	0	4
400029	4	2	1	0	1	1	1	0	3	0	0	4
400030	4	1	1	0	1	1	0	0	3	1	1	2
400033	4	1	0	0	1	1	0	0	3	0	2	4
400034	4	1	0	0	1	1	0	0	3	0	0	2
400035	4	2	0	1	0	1	0	0	3	0	0	2
400039	4	1	1	0	1	1	0	0	3	0	1	4
400041	4	1	0	0	1	1	0	0	3	0	0	2
400042	4	1	0	0	1	1	0	0	3	1	0	4
400043	4	1	0	1	1	0	0	0	3	0	0	2
400044	4	2	0	0	0	1	0	0	3	0	0	4
400045	4	2	1	0	0	1	0	0	3	1	0	4
400046	4	1	0	1	1	0	0	0	3	0	1	3
400048	4	2	1	1	0	0	0	0	3	2	2	3
400049	4	1	1	0	.	1	1	0	3	0	0	4
400050	4	1	0	0	1	1	0	0	3	0	0	2
400054	4	1	1	1	1	0	0	0	2	0	0	3
400058	4	1	0	0	.	1	0	0	3	0	1	4
400064	4	2	1	0	1	1	0	0	2	1	.	3
400068	4	2	1	1	1	1	0	0	2	0	0	2
400070	4	2	1	1	0	0	.	0	2	2	1	2
400075	4	1	0	0	1	1	0	0	2	0	0	2
400076	4	2	0	0	0	1	0	0	2	1	0	4
400077	4	1	0	1	1	0	1	0	2	0	0	2
400080	4	1	0	0	1	1	0	0	2	2	0	2
400081	4	1	0	0	1	0	0	0	2	0	0	4
400083	4	1	0	1	1	1	0	0	2	.	0	3
400084	4	1	0	0	1	1	0	0	2	0	0	4
400086	4	2	1	1	0	0	0	0	2	0	.	3
400087	4	1	0	1	0	1	0	0	2	0	0	2
400088	4	1	0	0	1	1	0	0	2	2	0	2
400089	4	1	1	1	1	0	1	.	2	0	0	2
400090	4	1	0	0	1	1	0	0	2	0	2	2
400091	4	2	0	1	1	0	0	0	2	0	0	3
400092	4	1	0	0	1	1	0	0	1	0	0	4
400093	4	1	0	0	1	1	1	1	2	0	0	4
400108	4	2	1	1	1	0	0	0	3	0	2	3
400109	4	1	.	1	1	1	1	0	3	0	0	2
400112	4	2	1	0	1	1	1	0	2	0	2	2
400113	4	1	0	1	1	1	1	0	2	2	0	2
400117	4	2	1	1	0	0	0	0	2	.	0	2
400118	4	1	0	0	1	1	1	0	2	0	0	4
400119	4	1	0	0	1	1	0	0	1	0	0	2
400120	4	1	0	0	1	1	1	0	2	0	1	4
400121	4	2	1	1	0	0	0	0	2	0	0	3
400122	4	1	0	0	1	0	0	0	2	0	0	4
400123	4	1	0	0	0	1	0	0	3	0	0	2
400124	4	2	0	1	1	0	.	.	2	1	1	4
400125	4	2	1	1	1	0	.	0	3	1	2	2
400126	4	2	0	0	1	1	0	0	2	0	0	4
400127	4	1	1	0	1	1	0	0	2	2	0	4
400130	4	1	1	1	.	1	0	1	2	0	0	2
400131	4	2	1	0	1	1	0	0	2	0	0	2
400133	4	2	0	0	1	0	0	0	2	0	1	4
400134	4	1	0	0	.	0	0	0	2	2	0	2
400135	4	1	0	0	1	0	1	0	2	0	0	2
400136	4	1	1	1	1	1	0	0	2	1	1	2
400138	4	2	1	1	.	1	0	0	2	0	0	2
400139	4	1	.	0	1	1	0	0	2	0	0	3
400141	4	1	0	0	1	1	1	0	2	0	0	4
400142	4	1	0	0	1	1	0	0	2	0	0	4
400147	4	2	1	1	1	1	0	0	3	1	2	2
400148	4	1	0	1	1	1	0	0	3	0	0	4
400149	4	2	1	0	1	0	1	0	3	0	0	2
400150	4	2	0	0	1	1	0	0	3	0	1	2
400153	4	1	1	0	1	0	0	0	3	0	0	3
400155	4	2	0	0	1	1	.	0	3	0	0	2
400156	4	1	1	0	1	1	1	1	3	2	2	3
400157	4	2	1	1	1	0	0	1	3	2	0	3
400159	4	2	0	1	1	1	0	0	3	1	0	3
400160	4	1	1	1	0	0	1	0	3	0	1	3
400162	4	1	1	0	1	1	0	0	3	0	0	2
400164	4	1	1	1	1	0	0	0	3	0	0	2
400165	4	2	0	1	1	0	0	0	3	0	0	4
400166	4	2	1	0	1	1	0	0	3	0	0	2
400168	4	1	.	0	1	1	0	0	3	0	1	3
400170	4	1	1	0	1	1	0	0	3	0	0	2
400173	4	1	0	0	0	1	1	0	3	0	0	3
400174	4	1	1	0	1	1	0	0	3	0	1	2
400175	4	2	1	0	1	1	0	0	3	0	0	2
400176	4	2	1	0	1	1	0	1	3	0	0	2
400178	4	2	1	1	.	1	0	0	1	0	.	4
400180	4	2	0	0	1	0	0	0	2	0	0	4
400181	4	1	1	0	1	0	0	0	2	1	0	4
400182	4	2	1	0	0	0	0	0	2	0	0	2
400184	4	1	1	0	1	0	0	0	2	0	1	4
400185	4	1	0	0	1	0	1	0	2	2	0	3
400186	4	2	1	0	.	0	0	0	2	1	2	2
400187	4	1	0	0	1	1	.	0	1	2	1	2
400190	4	1	0	0	1	1	0	0	2	0	0	3
400191	4	1	1	1	1	1	0	0	3	0	2	3
400192	4	1	0	0	.	0	0	1	3	0	1	2
400193	4	1	1	0	1	1	1	0	3	0	2	2
400194	4	1	.	1	1	1	0	.	3	2	1	1
400195	4	2	1	0	.	1	0	0	3	2	0	4
400196	4	2	1	1	1	1	0	0	3	0	.	2
400205	4	2	1	0	0	1	0	0	3	.	0	2
400206	4	1	1	1	1	0	0	0	2	0	2	2
400207	4	1	1	0	1	0	0	0	3	0	0	4
400208	4	2	1	1	1	0	0	0	3	2	0	2
400209	4	2	0	0	1	0	0	0	3	1	0	4
400211	4	1	1	0	1	0	0	0	2	0	0	2
400212	4	1	.	0	1	1	1	.	3	0	2	3
400215	4	1	1	1	1	1	.	0	2	2	0	3
400216	4	1	1	0	1	0	0	0	2	2	2	2
400217	4	2	1	0	0	1	0	0	2	0	0	4
400220	4	2	0	0	1	0	0	0	2	0	0	4
400221	4	1	0	0	1	1	0	0	2	0	1	3
400228	4	1	0	0	1	1	0	0	3	0	0	2
400233	4	2	1	0	1	0	0	0	3	0	0	4
400236	4	2	0	1	1	1	.	.	3	.	1	2
400237	4	1	1	1	1	1	0	0	3	0	2	4
400239	4	1	1	0	1	0	0	0	2	0	.	2
400240	4	2	1	0	1	1	0	0	3	0	.	2
400244	4	1	1	1	1	0	0	0	3	0	0	3
400248	4	1	1	1	1	0	0	0	2	0	.	2
400249	4	2	1	0	0	0	0	0	2	0	0	4
400254	4	1	1	0	1	1	0	0	2	0	1	2
400255	4	1	1	0	.	1	0	0	2	.	2	4
400256	4	2	1	0	0	1	0	0	3	0	0	4
400257	4	2	1	0	.	0	0	1	2	.	0	4
400260	4	1	0	0	1	1	0	0	2	.	1	2
400262	4	1	1	1	1	1	0	0	2	0	0	2
400266	4	1	1	1	1	0	1	0	2	0	0	2
400268	4	1	0	0	.	1	0	0	2	0	0	3
400270	4	2	0	0	1	1	0	0	2	1	0	2
400271	4	1	1	0	1	1	1	0	2	0	0	4
400272	4	2	1	1	.	0	0	0	1	.	2	1
400273	4	1	1	0	1	0	0	.	2	0	1	2
400274	4	1	1	1	.	0	0	0	1	0	1	2
400275	4	2	0	0	1	0	0	0	2	0	0	2
400277	4	1	0	0	1	1	1	0	2	.	0	4
400280	4	2	1	0	.	1	0	0	2	0	0	2
400282	4	1	1	0	.	1	0	0	3	0	1	2
400283	4	2	0	0	1	1	1	0	2	2	0	4
400284	4	2	1	0	1	1	0	0	1	0	0	2
400287	4	1	0	0	1	1	0	1	3	2	0	4
400291	4	2	1	0	1	1	0	0	2	0	0	3
400294	4	2	1	0	1	0	0	0	3	0	1	3
400296	4	1	1	0	1	1	0	0	3	.	0	3
400297	4	1	1	0	1	1	0	1	3	0	0	3
400298	4	2	0	0	1	1	0	0	3	2	0	3
400299	4	2	1	0	1	1	0	0	3	0	0	2
400300	4	2	1	0	1	1	1	0	3	1	0	3
400305	4	2	1	0	0	1	0	0	3	2	2	2
400307	4	1	1	0	1	1	0	1	3	2	0	1
400309	4	1	1	1	.	1	1	0	3	0	1	3
400310	4	1	0	0	1	1	0	1	3	0	0	3
400311	4	2	1	1	1	1	0	1	3	2	2	2
400312	4	1	1	0	1	0	1	0	3	1	1	2
400313	4	1	1	0	1	1	1	0	3	0	0	3
400314	4	2	1	0	1	1	0	0	3	.	2	3
400315	4	2	1	1	0	1	0	0	3	2	2	3
400316	4	2	0	1	1	1	0	0	3	0	0	3
400317	4	2	0	0	0	1	0	0	3	0	0	2
400321	4	1	1	0	1	0	0	0	3	0	0	4
400322	4	1	1	0	1	1	0	0	3	0	2	2
400323	4	1	1	0	1	1	0	0	3	0	0	2
400324	4	2	0	0	.	1	1	0	3	0	0	4
400325	4	2	0	.	1	1	.	0	3	0	0	2
400326	4	2	0	0	1	1	0	0	3	0	0	3
400328	4	1	0	0	1	1	0	0	3	0	0	4
400329	4	2	.	0	1	1	0	0	3	0	0	4
400330	4	2	1	0	1	0	0	0	3	0	0	3
400331	4	1	1	0	1	0	0	0	3	1	0	2
400333	4	1	0	1	1	0	0	0	2	0	0	2
400334	4	1	0	1	.	1	1	0	3	1	2	2
400335	4	1	0	0	1	1	0	0	3	0	0	2
400337	4	2	1	0	1	0	0	0	2	0	0	3
400338	4	2	0	0	1	1	0	0	2	0	0	4
400339	4	1	.	0	1	1	0	0	2	0	1	2
400340	4	2	0	0	1	1	0	0	2	0	0	4
400342	4	1	1	0	1	1	0	0	2	2	1	1
400343	4	2	1	0	1	1	0	0	3	0	0	3
400344	4	1	1	0	0	1	0	0	2	0	0	2
400345	4	1	0	0	1	0	0	0	2	0	2	4
400346	4	2	0	1	1	0	1	0	2	0	0	2
400347	4	1	0	0	1	1	0	0	2	0	0	4
400348	4	2	0	0	1	1	0	0	2	2	0	4
400351	4	2	0	0	1	0	0	0	2	0	0	4
400352	4	2	.	0	1	1	0	0	2	0	0	4
400353	4	2	.	0	1	0	0	0	2	2	2	2
400354	4	1	1	0	1	1	0	0	3	1	1	4
400355	4	2	0	1	1	0	1	0	2	0	0	3
400356	4	1	0	0	1	0	0	0	2	0	0	4
400358	4	2	1	0	1	1	0	0	2	0	0	2
400359	4	1	.	0	1	1	1	0	2	0	1	2
400360	4	2	.	0	1	0	0	0	3	2	0	3
400361	4	2	0	1	1	0	1	0	2	2	2	3
400363	4	2	0	0	1	1	0	0	2	0	0	4
400364	4	1	.	0	1	1	1	0	2	0	1	3
400365	4	1	0	0	1	0	0	0	2	.	1	3
400367	4	2	0	0	1	1	0	0	2	0	0	4
400368	4	1	0	0	1	0	0	0	2	0	2	3
400369	4	2	0	0	1	0	0	1	2	1	0	2
400370	4	2	0	0	1	0	0	0	2	0	0	4
400371	4	1	1	0	1	0	0	0	2	0	0	3
400372	4	1	0	0	1	1	0	0	2	0	1	4
400375	4	1	1	0	1	1	1	0	2	0	0	4
400376	4	1	1	1	0	0	1	1	3	0	1	3
400377	4	1	1	0	1	1	0	0	3	1	2	4
400378	4	2	1	0	0	1	1	0	3	0	.	3
400379	4	2	1	0	1	1	0	0	3	0	0	4
400380	4	1	0	1	1	1	0	0	3	0	0	2
400381	4	1	1	0	1	1	0	0	3	1	0	2
400382	4	1	0	1	1	1	0	0	3	0	0	2
400383	4	1	.	0	1	1	0	0	3	2	0	2
400384	4	2	0	0	1	1	0	0	3	0	0	2
400386	4	2	0	0	1	0	0	0	3	2	2	2
400390	4	1	1	0	1	1	0	0	3	0	0	3
400391	4	2	0	1	1	0	1	0	3	1	0	3
400393	4	2	0	0	1	1	1	0	3	1	0	3
400402	4	1	1	0	1	1	0	1	2	0	2	4
400403	4	1	1	0	1	1	1	0	2	2	0	2
400404	4	1	0	0	1	1	1	0	2	2	0	2
400405	4	1	1	0	1	1	0	0	2	0	0	4
400406	4	2	1	0	0	0	0	0	2	0	1	3
400407	4	2	1	1	1	1	0	0	2	0	2	3
400408	4	2	1	0	1	1	0	0	2	.	0	4
400409	4	1	0	0	1	1	0	0	3	1	0	4
400411	4	2	.	0	1	1	0	0	3	0	0	4
400412	4	1	0	0	1	1	1	0	1	1	0	2
400413	4	1	0	0	1	1	.	0	3	0	1	4
400414	4	1	.	0	1	1	0	1	3	0	.	4
400416	4	1	1	1	1	1	1	0	2	0	0	3
400417	4	2	1	0	0	1	0	0	2	0	.	2
400419	4	1	1	0	1	1	1	.	2	0	0	4
400421	4	2	1	0	1	1	0	0	2	0	2	4
400422	4	1	1	0	1	1	1	0	2	0	2	2
400423	4	1	.	1	1	1	1	.	2	0	0	2
400425	4	2	1	0	1	1	0	0	2	.	2	3
400426	4	1	.	0	1	1	0	0	2	0	1	2
400428	4	1	1	0	1	0	0	0	2	0	1	4
400429	4	1	1	0	1	1	0	0	2	0	2	4
400430	4	1	0	0	1	1	0	0	2	0	0	4
400431	4	2	1	0	0	0	0	0	2	2	2	3
400433	4	2	1	0	1	1	0	0	2	2	0	2
400434	4	2	1	0	1	0	1	0	2	0	0	2
400435	4	1	1	1	1	1	0	0	2	0	0	3
400436	4	1	1	0	1	0	0	0	1	0	0	2
400437	4	1	0	0	1	0	0	0	2	0	0	4
400441	4	2	1	0	1	0	0	0	3	0	0	4
400442	4	1	1	0	1	1	1	0	3	2	1	4
400444	4	1	1	0	1	0	1	0	3	0	0	4
400445	4	2	1	0	1	1	0	0	3	0	2	3
400446	4	2	1	0	1	0	0	0	3	2	0	2
400447	4	2	0	0	1	1	0	0	3	0	0	4
400448	4	1	.	0	1	1	1	0	3	2	2	2
400449	4	2	1	0	1	1	0	0	3	0	0	2
400450	4	2	1	0	1	1	0	0	3	0	0	2
400457	4	2	1	0	1	0	1	1	2	1	0	3
400458	4	1	0	0	.	1	0	0	2	.	2	4
400459	4	2	1	0	0	1	0	.	2	1	1	2
400460	4	2	0	0	1	1	0	0	2	0	0	4
400461	4	2	1	0	1	1	0	0	2	2	0	3
400463	4	2	1	0	1	1	1	0	3	2	2	2
400464	4	2	0	0	1	1	0	0	2	0	0	3
400465	4	2	1	1	1	1	0	.	2	0	0	4
400466	4	1	0	0	1	1	.	0	2	0	0	4
400467	4	1	1	0	1	1	0	0	2	0	0	2
400468	4	1	0	0	1	0	0	0	2	1	0	2
400470	4	2	.	1	0	0	1	0	2	0	1	3
400472	4	2	1	1	1	1	0	0	3	1	0	2
400474	4	2	1	1	0	1	1	0	2	0	0	4
400475	4	1	1	1	1	1	1	0	2	0	0	4
400477	4	1	0	0	1	0	0	0	1	0	0	4
400478	4	1	0	0	1	0	1	0	2	0	0	2
400479	4	1	0	0	1	1	0	0	2	0	0	4
400481	4	2	0	0	1	1	.	0	2	2	0	4
400482	4	2	1	1	.	0	1	0	2	0	0	2
400487	4	1	0	0	0	0	0	0	2	2	0	2
400488	4	1	1	0	1	1	0	0	2	0	0	2
400489	4	1	1	0	1	0	0	0	2	0	0	4
400490	4	1	0	0	1	1	1	0	2	0	0	2
400491	4	2	0	0	1	1	0	0	2	0	0	4
400492	4	1	1	0	1	1	1	.	3	0	0	3
400494	4	1	0	0	1	1	1	0	2	0	.	2
400495	4	2	1	0	0	1	0	0	3	0	0	4
400500	4	2	0	0	1	0	0	0	2	0	1	4
400501	4	2	0	0	1	1	0	0	3	0	0	4
400504	4	1	.	0	.	1	1	0	2	0	2	4
400505	4	2	0	0	1	0	1	1	3	0	0	3
400506	4	1	1	0	1	1	1	0	3	2	2	2
400508	4	2	0	1	1	1	0	0	3	0	0	4
400509	4	2	1	0	0	1	0	0	3	0	0	2
400510	4	1	.	1	1	0	0	0	3	2	1	2
400512	4	2	1	0	1	1	0	0	3	0	0	4
400513	4	1	0	0	1	1	.	0	3	2	0	4
400514	4	2	1	0	1	0	0	0	3	0	0	2
400516	4	1	1	0	1	1	0	0	3	2	1	2
400517	4	2	1	0	0	1	0	0	2	1	0	4
400518	4	1	0	0	1	1	1	0	3	0	0	4
400520	4	1	0	0	1	1	0	0	3	1	2	2
400521	4	2	.	0	.	1	0	0	3	1	0	4
400522	4	1	.	0	1	1	0	0	3	0	1	4
400524	4	1	0	0	1	1	0	0	3	0	0	4
400525	4	1	0	1	1	1	0	0	3	0	0	4
400528	4	2	0	1	.	1	0	0	2	0	0	2
400530	4	1	1	0	1	0	1	0	1	0	2	2
400531	4	2	1	0	1	1	.	0	2	0	1	2
400532	4	1	1	0	1	0	0	0	2	0	0	4
400533	4	2	0	0	1	1	0	0	2	0	0	4
400534	4	2	1	0	1	0	1	0	2	1	0	2
400535	4	2	1	0	1	1	1	0	2	0	0	2
400537	4	1	0	0	1	1	0	.	2	2	0	4
400538	4	1	1	0	1	0	1	0	2	0	0	4
400539	4	1	1	1	1	0	0	0	2	0	0	2
400541	4	1	1	0	1	0	0	0	2	0	0	4
400544	4	2	0	0	1	0	1	0	2	2	0	4
400546	4	2	0	0	1	0	1	0	2	0	0	4
400548	4	2	0	1	1	0	0	0	2	0	0	2
400550	4	2	1	1	1	1	0	0	2	2	2	3
400551	4	1	1	0	1	1	1	0	3	0	2	4
400553	4	1	0	0	1	1	0	0	3	0	0	4
400555	4	1	0	1	1	1	1	0	3	1	1	3
400556	4	2	0	0	1	1	0	0	3	0	0	4
400557	4	1	1	0	1	1	1	0	3	1	.	4
400558	4	2	1	0	1	0	1	0	3	2	2	4
400559	4	2	1	0	1	1	1	0	3	1	1	4
400560	4	1	1	1	1	1	1	0	3	0	0	2
400561	4	1	0	0	1	1	0	0	3	2	0	2
400562	4	1	0	0	1	1	0	0	3	0	1	4
400563	4	2	1	0	1	1	1	0	3	0	0	3
400564	4	2	.	0	1	1	1	0	3	1	0	3
400566	4	2	0	0	1	1	0	0	2	0	0	4
400567	4	1	0	0	1	1	0	0	3	1	0	4
400568	4	1	0	0	1	1	0	0	3	0	0	2
400569	4	2	0	0	1	1	0	0	1	0	0	2
400570	4	2	1	0	1	0	0	0	3	0	0	2
400573	4	2	1	1	1	1	0	0	3	2	2	2
400574	4	1	1	0	1	1	0	0	3	.	2	2
400575	4	1	0	0	.	1	0	0	3	0	2	4
400576	4	2	1	0	1	1	.	0	3	0	0	4
400579	4	1	1	0	1	1	1	0	3	2	2	3
400580	4	1	0	0	1	0	1	0	3	2	2	4
400582	4	1	0	0	1	1	0	0	3	0	0	2
400583	4	1	0	0	.	0	1	0	3	0	0	3
400584	4	1	0	1	1	0	0	0	3	2	1	2
400585	4	1	0	0	1	1	0	0	3	0	0	2
400588	4	1	1	0	1	1	0	0	3	0	0	4
400591	4	1	1	1	1	1	0	0	3	0	0	2
400592	4	2	1	1	1	0	0	0	3	0	1	3
400593	4	2	1	0	.	0	1	0	3	2	2	2
400594	4	1	1	1	1	0	1	0	3	0	2	3
400595	4	1	1	0	1	1	0	0	3	1	0	4
400596	4	2	.	0	1	1	0	1	3	0	0	4
400598	4	1	0	0	1	1	0	0	3	0	0	2
400599	4	1	1	0	1	1	0	0	2	0	0	2
400600	4	2	0	0	1	1	0	.	2	0	0	3
400602	4	1	0	0	1	1	0	1	2	2	2	3
400603	4	1	0	0	1	1	.	0	2	0	0	3
400604	4	2	1	0	1	1	0	0	2	0	0	3
400605	4	1	0	0	1	1	0	0	2	0	0	4
400608	4	1	0	0	1	1	1	0	2	0	1	4
400611	4	1	0	0	1	1	1	0	2	2	1	4
400613	4	2	0	0	1	1	0	0	2	0	0	2
400614	4	2	0	1	1	1	1	0	2	0	0	2
400615	4	1	1	0	1	1	1	1	2	0	0	4
400616	4	2	1	0	1	1	.	0	2	1	0	4
400618	4	1	0	0	1	1	0	0	2	0	0	2
400619	4	2	1	0	1	0	0	0	1	0	0	2
400622	4	2	.	1	1	0	0	0	2	0	0	2
400624	4	1	0	1	1	0	1	0	2	0	0	2
400626	4	1	0	0	1	1	0	0	2	0	0	2
400628	4	1	1	0	0	1	1	0	2	1	0	2
400629	4	2	0	0	1	1	0	0	2	0	0	3
400630	4	2	1	0	1	1	0	0	3	0	1	4
400631	4	1	1	0	1	1	0	1	3	0	2	4
400633	4	2	0	0	1	1	0	0	2	0	0	4
400634	4	2	0	0	0	1	1	0	3	2	0	4
400635	4	1	0	0	1	1	0	0	3	0	2	3
400636	4	2	1	0	1	1	.	0	3	0	0	2
400637	4	1	0	0	1	1	0	1	2	0	0	3
400638	4	2	1	0	1	1	0	0	3	0	0	3
400639	4	1	0	0	1	1	1	0	3	0	1	4
400640	4	1	0	0	1	1	1	0	3	0	0	3
400641	4	1	0	0	1	1	1	0	3	0	0	2
400643	4	2	0	0	1	1	0	0	3	0	0	4
400644	4	1	1	0	1	1	0	.	3	2	1	2
400645	4	2	1	0	1	0	0	0	3	0	0	2
400647	4	1	.	1	1	1	0	0	3	1	0	3
400648	4	2	1	0	1	0	0	0	3	0	2	3
400649	4	1	1	1	1	1	0	1	3	0	2	2
400650	4	2	1	0	1	1	0	0	3	0	0	2
400651	4	2	1	1	0	0	0	0	3	0	0	2
400652	4	2	0	0	1	1	1	1	3	0	0	4
400655	4	1	1	0	1	1	0	0	1	0	1	4
400656	4	1	0	0	1	1	1	0	3	2	0	4
400657	4	1	0	0	1	1	0	0	3	0	0	2
400658	4	2	1	0	1	1	1	0	3	0	0	2
400659	4	1	0	0	1	1	0	0	3	0	0	3
400660	4	2	0	1	0	0	0	0	2	0	0	2
400661	4	1	0	0	1	0	0	0	3	0	0	2
400662	4	1	0	0	1	1	0	0	3	0	2	3
400663	4	1	0	0	1	1	1	0	3	0	0	2
400664	4	2	0	0	1	0	0	0	3	0	0	4
400665	4	2	0	1	1	1	1	0	3	0	2	2
400666	4	1	0	1	1	1	0	1	3	0	0	2
400667	4	2	1	0	1	1	0	0	3	2	.	3
400668	4	2	0	1	1	1	0	0	3	0	0	4
400669	4	1	0	0	1	1	0	0	3	0	1	2
400670	4	2	0	0	1	0	0	0	3	0	0	2
400671	4	1	0	0	1	1	1	0	3	0	0	4
400676	4	2	1	0	1	1	0	0	2	0	0	2
400677	4	2	0	1	0	1	0	0	2	0	2	2
400678	4	1	0	0	1	1	0	0	2	0	2	4
400680	4	1	0	0	1	1	0	0	2	0	.	2
400683	4	2	1	0	1	1	0	0	2	1	0	2
400684	4	1	1	1	1	1	1	0	2	1	0	2
400686	4	2	1	0	1	1	1	0	3	0	0	2
400687	4	1	0	0	1	1	0	0	3	0	0	2
400688	4	2	1	0	1	1	0	0	3	0	.	2
400689	4	1	0	0	1	0	0	0	1	0	0	4
400690	4	2	0	1	1	1	1	0	3	.	0	4
400691	4	1	0	0	1	1	0	0	3	2	1	4
[truncated: 3,222 more rows]
